# Supplementary material for: Hydrogen peroxide positively regulates brassinosteroid signaling through oxidation of the BRASSINAZOLE-RESISTANT1 transcription factor
Source: Nat Commun. 2018 Mar 14;9:1063. doi: 10.1038/s41467-018-03463-x (PMC5852159; doi:10.1038/s41467-018-03463-x)
Supplement: Supplementary file 4 — Supplementary Data 1 [file 41467_2018_3463_MOESM4_ESM.xlsx]

## Sheet: Data_S1_BZR1_R_Mock
Supplementary Data 1. BZR1-regulated genes in mock condition. Col-0 and bzr1-1D were grown on the medium containing 2 µM PPZ for 5 days in the dark for RNA-Seq analysis. Differentially expressed genes between bzr1-1D and Col-0 were defined by a 1.5-fold expression difference with a possibility >0.8.
Genes	H2O2-dependent or -independent	BZR1-regulated genes	PIF-regulated genes	IAA3-regulated genes	BZR1 targets	PIF4 targets	ARF6 target	Log2 Ratio(bzr1-1D/Col-0 Mock condition)	Symbol
AT1G02400	Dependent	Activated	Activated	Repressed	Yes	Yes	Yes	1.91485	GA2OX6			PIF-regulated genes and PIF targets: Oh et al., Interaction between BZR1 and PIF4 integrates brassinosteroid and environmental responses. Nature Cell Biology,2012,14:802-809
AT1G02660	Dependent	Activated	Activated	Repressed	Yes	Yes	Yes	2.35624	AT1G02660			IAA3-regulated genes and ARF6 targets: Oh et al.,Cell elongation is regulated through a central circuit of interacting transcription factors in the Arabidopsis hypocotyl brassinosteroid and environmental responses. eLife,2014,3:e03031
AT1G08500	Dependent	Activated	Activated	Repressed	Yes	Yes	Yes	2.59123	ENODL18
AT1G12110	Dependent	Activated	Activated	Repressed	Yes	Yes	Yes	1.83248	NRT1.1
AT1G14730	Dependent	Activated	Activated	Repressed	Yes	Yes	Yes	1.27326	AT1G14730
AT1G18835	Dependent	Activated	Activated	Repressed	Yes	Yes	Yes	4.44186	MIF3
AT1G22910	Dependent	Activated	Activated	Repressed	Yes	Yes	Yes	1.74374	AT1G22910
AT1G29440	Dependent	Activated	Activated	Repressed	Yes	Yes	Yes	2.83059	SAUR63
AT1G30690	Dependent	Activated	Activated	Repressed	Yes	Yes	Yes	2.47805	AT1G30690
AT1G52750	Dependent	Activated	Activated	Repressed	Yes	Yes	Yes	2.22033	AT1G52750
AT1G53830	Dependent	Activated	Activated	Repressed	Yes	Yes	Yes	1.60674	PME2
AT1G55330	Dependent	Activated	Activated	Repressed	Yes	Yes	Yes	2.25213	AGP21
AT1G72150	Dependent	Activated	Activated	Repressed	Yes	Yes	Yes	1.5245	PATL1
AT1G76090	Dependent	Activated	Activated	Repressed	Yes	Yes	Yes	0.874728	SMT3
AT2G18010	Dependent	Activated	Activated	Repressed	Yes	Yes	Yes	9.10722	AT2G18010
AT2G35880	Dependent	Activated	Activated	Repressed	Yes	Yes	Yes	1.74115	AT2G35880
AT2G36410	Dependent	Activated	Activated	Repressed	Yes	Yes	Yes	1.99233	AT2G36410
AT2G36830	Dependent	Activated	Activated	Repressed	Yes	Yes	Yes	0.950807	GAMMA-TIP
AT2G37170	Dependent	Activated	Activated	Repressed	Yes	Yes	Yes	1.94367	PIP2B
AT2G37180	Dependent	Activated	Activated	Repressed	Yes	Yes	Yes	1.84494	RD28
AT2G43060	Dependent	Activated	Activated	Repressed	Yes	Yes	Yes	0.87136	IBH1
AT2G46780	Dependent	Activated	Activated	Repressed	Yes	Yes	Yes	1.61946	AT2G46780
AT3G03170	Dependent	Activated	Activated	Repressed	Yes	Yes	Yes	0.900225	AT3G03170
AT3G03840	Dependent	Activated	Activated	Repressed	Yes	Yes	Yes	2.61471	SAUR27
AT3G03850	Dependent	Activated	Activated	Repressed	Yes	Yes	Yes	3.82295	SAUR26
AT3G05890	Dependent	Activated	Activated	Repressed	Yes	Yes	Yes	1.10338	RCI2B
AT3G14370	Dependent	Activated	Activated	Repressed	Yes	Yes	Yes	3.03711	WAG2
AT3G15540	Dependent	Activated	Activated	Repressed	Yes	Yes	Yes	4.54137	IAA19
AT3G23030	Dependent	Activated	Activated	Repressed	Yes	Yes	Yes	1.47621	IAA2
AT3G23090	Dependent	Activated	Activated	Repressed	Yes	Yes	Yes	2.64503	AT3G23090
AT3G29370	Dependent	Activated	Activated	Repressed	Yes	Yes	Yes	1.77995	P1R3
AT3G43430	Dependent	Activated	Activated	Repressed	Yes	Yes	Yes	1.25853	AT3G43430
AT3G49220	Dependent	Activated	Activated	Repressed	Yes	Yes	Yes	1.88332	AT3G49220
AT3G49360	Dependent	Activated	Activated	Repressed	Yes	Yes	Yes	1.11502	PGL2
AT3G53420	Dependent	Activated	Activated	Repressed	Yes	Yes	Yes	1.42527	PIP2A
AT3G54770	Dependent	Activated	Activated	Repressed	Yes	Yes	Yes	1.97479	ARP1
AT3G57540	Dependent	Activated	Activated	Repressed	Yes	Yes	Yes	2.11146	AT3G57540
AT3G58120	Dependent	Activated	Activated	Repressed	Yes	Yes	Yes	1.80571	BZIP61
AT3G58850	Dependent	Activated	Activated	Repressed	Yes	Yes	Yes	2.76354	PAR2
AT3G60390	Dependent	Activated	Activated	Repressed	Yes	Yes	Yes	0.76645	HAT3
AT3G61430	Dependent	Activated	Activated	Repressed	Yes	Yes	Yes	1.71283	PIP1A
AT4G09890	Dependent	Activated	Activated	Repressed	Yes	Yes	Yes	2.05861	AT4G09890
AT4G14750	Dependent	Activated	Activated	Repressed	Yes	Yes	Yes	1.52413	IQD19
AT4G16780	Dependent	Activated	Activated	Repressed	Yes	Yes	Yes	1.12673	HB-2
AT4G20260	Dependent	Activated	Activated	Repressed	Yes	Yes	Yes	2.13518	PCAP1
AT4G22810	Dependent	Activated	Activated	Repressed	Yes	Yes	Yes	1.79742	AT4G22810
AT4G25260	Dependent	Activated	Activated	Repressed	Yes	Yes	Yes	1.37771	AT4G25260
AT4G30410	Dependent	Activated	Activated	Repressed	Yes	Yes	Yes	1.82783	AT4G30410
AT4G32070	Dependent	Activated	Activated	Repressed	Yes	Yes	Yes	0.898152	Phox4
AT4G32280	Dependent	Activated	Activated	Repressed	Yes	Yes	Yes	0.90625	IAA29
AT4G34760	Dependent	Activated	Activated	Repressed	Yes	Yes	Yes	2.30169	AT4G34760
AT4G38860	Dependent	Activated	Activated	Repressed	Yes	Yes	Yes	4.63102	AT4G38860
AT5G07000	Dependent	Activated	Activated	Repressed	Yes	Yes	Yes	0.996988	ST2B
AT5G08130	Dependent	Activated	Activated	Repressed	Yes	Yes	Yes	0.659254	BIM1
AT5G10430	Dependent	Activated	Activated	Repressed	Yes	Yes	Yes	2.89742	AGP4
AT5G11970	Dependent	Activated	Activated	Repressed	Yes	Yes	Yes	1.339	AT5G11970
AT5G16360	Dependent	Activated	Activated	Repressed	Yes	Yes	Yes	1.14718	AT5G16360
AT5G20700	Dependent	Activated	Activated	Repressed	Yes	Yes	Yes	0.824477	AT5G20700
AT5G23350	Dependent	Activated	Activated	Repressed	Yes	Yes	Yes	3.94981	AT5G23350
AT5G39860	Dependent	Activated	Activated	Repressed	Yes	Yes	Yes	3.33691	PRE1
AT5G43700	Dependent	Activated	Activated	Repressed	Yes	Yes	Yes	2.00977	ATAUX2-11
AT5G47370	Dependent	Activated	Activated	Repressed	Yes	Yes	Yes	2.01982	HAT2
AT5G57670	Dependent	Activated	Activated	Repressed	Yes	Yes	Yes	2.74939	AT5G57670
AT5G63800	Dependent	Activated	Activated	Repressed	Yes	Yes	Yes	2.15699	MUM2
AT5G66580	Dependent	Activated	Activated	Repressed	Yes	Yes	Yes	1.27284	AT5G66580
AT5G67390	Dependent	Activated	Activated	Repressed	Yes	Yes	Yes	1.42624	AT5G67390
AT1G05835	Dependent	Activated	Activated	Repressed	Yes	Yes	-	0.926051	AT1G05835
AT1G11740	Dependent	Activated	Activated	Repressed	Yes	Yes	-	3.60141	AT1G11740
AT1G12080	Dependent	Activated	Activated	Repressed	Yes	Yes	-	3.69581	AT1G12080
AT1G12845	Dependent	Activated	Activated	Repressed	Yes	Yes	-	1.50631	AT1G12845
AT1G20070	Dependent	Activated	Activated	Repressed	Yes	Yes	-	2.24432	AT1G20070
AT1G32170	Dependent	Activated	Activated	Repressed	Yes	Yes	-	1.3742	XTH30
AT1G51140	Dependent	Activated	Activated	Repressed	Yes	Yes	-	0.994163	FBH3
AT1G64380	Dependent	Activated	Activated	Repressed	Yes	Yes	-	0.98442	AT1G64380
AT1G70210	Dependent	Activated	Activated	Repressed	Yes	Yes	-	0.96858	CYCD1%3B1
AT1G70710	Dependent	Activated	Activated	Repressed	Yes	Yes	-	2.22284	GH9B1
AT1G76240	Dependent	Activated	Activated	Repressed	Yes	Yes	-	1.98229	AT1G76240
AT2G14890	Dependent	Activated	Activated	Repressed	Yes	Yes	-	1.06792	AGP9
AT2G14900	Dependent	Activated	Activated	Repressed	Yes	Yes	-	1.22466	AT2G14900
AT2G36310	Dependent	Activated	Activated	Repressed	Yes	Yes	-	0.933367	URH1
AT2G39855	Dependent	Activated	Activated	Repressed	Yes	Yes	-	3.92232	AT2G39855
AT3G15115	Dependent	Activated	Activated	Repressed	Yes	Yes	-	2.72861	AT3G15115
AT3G16180	Dependent	Activated	Activated	Repressed	Yes	Yes	-	0.799465	AT3G16180
AT3G48390	Dependent	Activated	Activated	Repressed	Yes	Yes	-	0.772769	AT3G48390
AT3G62570	Dependent	Activated	Activated	Repressed	Yes	Yes	-	1.2162	AT3G62570
AT4G30400	Dependent	Activated	Activated	Repressed	Yes	Yes	-	0.950034	AT4G30400
AT5G07030	Dependent	Activated	Activated	Repressed	Yes	Yes	-	0.777402	AT5G07030
AT5G15150	Dependent	Activated	Activated	Repressed	Yes	Yes	-	2.59642	HB-3
AT5G15580	Dependent	Activated	Activated	Repressed	Yes	Yes	-	1.57128	LNG1
AT5G23860	Dependent	Activated	Activated	Repressed	Yes	Yes	-	1.50016	TUB8
AT5G39240	Dependent	Activated	Activated	Repressed	Yes	Yes	-	1.67849	AT5G39240
AT5G48900	Dependent	Activated	Activated	Repressed	Yes	Yes	-	0.773926	AT5G48900
AT5G65800	Dependent	Activated	Activated	Repressed	Yes	Yes	-	4.96855	ACS5
AT1G11260	Dependent	Activated	Activated	Repressed	Yes	-	Yes	1.36261	STP1
AT1G53700	Dependent	Activated	Activated	Repressed	Yes	-	Yes	4.5224	WAG1
AT2G30360	Dependent	Activated	Activated	Repressed	Yes	-	Yes	0.787904	SIP4
AT5G55960	Dependent	Activated	Activated	Repressed	Yes	-	Yes	1.34476	AT5G55960
AT1G01600	Dependent	Activated	Activated	Repressed	Yes	-	-	2.67132	CYP86A4
AT1G05170	Dependent	Activated	Activated	Repressed	Yes	-	-	1.43755	AT1G05170
AT1G06350	Dependent	Activated	Activated	Repressed	Yes	-	-	1.06654	ADS4
AT1G09250	Dependent	Activated	Activated	Repressed	Yes	-	-	0.994573	AT1G09250
AT1G20850	Dependent	Activated	Activated	Repressed	Yes	-	-	1.15787	XCP2
AT1G29050	Dependent	Activated	Activated	Repressed	Yes	-	-	2.13483	TBL38
AT1G56660	Dependent	Activated	Activated	Repressed	Yes	-	-	1.40049	AT1G56660
AT1G61160	Dependent	Activated	Activated	Repressed	Yes	-	-	1.71432	AT1G61160
AT1G62660	Dependent	Activated	Activated	Repressed	Yes	-	-	1.56471	AT1G62660
AT1G63000	Dependent	Activated	Activated	Repressed	Yes	-	-	0.808168	NRS/ER
AT1G64390	Dependent	Activated	Activated	Repressed	Yes	-	-	1.84798	GH9C2
AT1G72230	Dependent	Activated	Activated	Repressed	Yes	-	-	1.59762	AT1G72230
AT1G75900	Dependent	Activated	Activated	Repressed	Yes	-	-	2.96069	AT1G75900
AT2G02820	Dependent	Activated	Activated	Repressed	Yes	-	-	2.94029	MYB88
AT2G16630	Dependent	Activated	Activated	Repressed	Yes	-	-	1.72932	AT2G16630
AT2G19760	Dependent	Activated	Activated	Repressed	Yes	-	-	1.14986	PRF1
AT2G21880	Dependent	Activated	Activated	Repressed	Yes	-	-	3.45736	RAB7A
AT2G24300	Dependent	Activated	Activated	Repressed	Yes	-	-	1.2579	AT2G24300
AT2G30930	Dependent	Activated	Activated	Repressed	Yes	-	-	2.57302	AT2G30930
AT2G38480	Dependent	Activated	Activated	Repressed	Yes	-	-	1.55448	AT2G38480
AT2G43290	Dependent	Activated	Activated	Repressed	Yes	-	-	1.18043	MSS3
AT3G27250	Dependent	Activated	Activated	Repressed	Yes	-	-	1.26596	AT3G27250
AT3G28180	Dependent	Activated	Activated	Repressed	Yes	-	-	1.42668	CSLC04
AT3G42800	Dependent	Activated	Activated	Repressed	Yes	-	-	4.29381	AT3G42800
AT3G53200	Dependent	Activated	Activated	Repressed	Yes	-	-	5.23359	MYB27
AT3G59690	Dependent	Activated	Activated	Repressed	Yes	-	-	1.99843	IQD13
AT4G00700	Dependent	Activated	Activated	Repressed	Yes	-	-	1.46091	AT4G00700
AT4G12510	Dependent	Activated	Activated	Repressed	Yes	-	-	1.2533	AT4G12510
AT4G12520	Dependent	Activated	Activated	Repressed	Yes	-	-	2.371	AT4G12520
AT4G18970	Dependent	Activated	Activated	Repressed	Yes	-	-	2.97283	AT4G18970
AT4G21850	Dependent	Activated	Activated	Repressed	Yes	-	-	1.56337	MSRB9
AT4G35320	Dependent	Activated	Activated	Repressed	Yes	-	-	2.33342	AT4G35320
AT5G02560	Dependent	Activated	Activated	Repressed	Yes	-	-	1.97165	HTA12
AT5G12940	Dependent	Activated	Activated	Repressed	Yes	-	-	1.913	AT5G12940
AT5G24580	Dependent	Activated	Activated	Repressed	Yes	-	-	3.14813	AT5G24580
AT5G42500	Dependent	Activated	Activated	Repressed	Yes	-	-	2.55743	AT5G42500
AT5G44130	Dependent	Activated	Activated	Repressed	Yes	-	-	4.69324	FLA13
AT5G59010	Dependent	Activated	Activated	Repressed	Yes	-	-	0.879236	BSK5
AT5G60660	Dependent	Activated	Activated	Repressed	Yes	-	-	1.38799	PIP2%3B4
AT5G66650	Dependent	Activated	Activated	Repressed	Yes	-	-	1.8192	AT5G66650
AT1G11545	Dependent	Activated	Activated	Repressed	-	Yes	Yes	1.81903	XTH8
AT1G11960	Dependent	Activated	Activated	Repressed	-	Yes	Yes	1.29981	AT1G11960
AT1G17620	Dependent	Activated	Activated	Repressed	-	Yes	Yes	1.37836	AT1G17620
AT1G52830	Dependent	Activated	Activated	Repressed	-	Yes	Yes	7.66506	IAA6
AT1G61260	Dependent	Activated	Activated	Repressed	-	Yes	Yes	2.22229	AT1G61260
AT1G62480	Dependent	Activated	Activated	Repressed	-	Yes	Yes	2.74328	AT1G62480
AT1G64640	Dependent	Activated	Activated	Repressed	-	Yes	Yes	1.45507	ENODL8
AT1G76180	Dependent	Activated	Activated	Repressed	-	Yes	Yes	2.24589	ERD14
AT1G78230	Dependent	Activated	Activated	Repressed	-	Yes	Yes	3.9606	AT1G78230
AT2G20750	Dependent	Activated	Activated	Repressed	-	Yes	Yes	1.82299	EXPB1
AT2G22170	Dependent	Activated	Activated	Repressed	-	Yes	Yes	1.03318	PLAT2
AT3G05490	Dependent	Activated	Activated	Repressed	-	Yes	Yes	1.49447	RALFL22
AT3G05900	Dependent	Activated	Activated	Repressed	-	Yes	Yes	1.91013	AT3G05900
AT3G45970	Dependent	Activated	Activated	Repressed	-	Yes	Yes	1.19554	EXLA1
AT3G48260	Dependent	Activated	Activated	Repressed	-	Yes	Yes	1.67482	WNK3
AT3G63430	Dependent	Activated	Activated	Repressed	-	Yes	Yes	1.32493	TRM5
AT4G00820	Dependent	Activated	Activated	Repressed	-	Yes	Yes	1.22975	iqd17
AT4G16515	Dependent	Activated	Activated	Repressed	-	Yes	Yes	3.76864	RGF6
AT4G25280	Dependent	Activated	Activated	Repressed	-	Yes	Yes	1.44715	AT4G25280
AT5G01520	Dependent	Activated	Activated	Repressed	-	Yes	Yes	1.69144	AIRP2
AT5G02020	Dependent	Activated	Activated	Repressed	-	Yes	Yes	3.10046	SIS
AT5G18010	Dependent	Activated	Activated	Repressed	-	Yes	Yes	2.3159	SAUR19
AT5G18020	Dependent	Activated	Activated	Repressed	-	Yes	Yes	3.0968	SAUR20
AT5G18030	Dependent	Activated	Activated	Repressed	-	Yes	Yes	3.25658	AT5G18030
AT5G18050	Dependent	Activated	Activated	Repressed	-	Yes	Yes	2.48193	SAUR22
AT5G18060	Dependent	Activated	Activated	Repressed	-	Yes	Yes	2.77166	SAUR23
AT5G18080	Dependent	Activated	Activated	Repressed	-	Yes	Yes	2.94224	SAUR24
AT5G47240	Dependent	Activated	Activated	Repressed	-	Yes	Yes	2.14422	NUDT8
AT5G48460	Dependent	Activated	Activated	Repressed	-	Yes	Yes	1.81769	AT5G48460
AT5G63810	Dependent	Activated	Activated	Repressed	-	Yes	Yes	1.86044	BGAL10
AT5G65470	Dependent	Activated	Activated	Repressed	-	Yes	Yes	1.44463	AT5G65470
AT1G02800	Dependent	Activated	Activated	Repressed	-	Yes	-	1.90154	CEL2
AT1G03870	Dependent	Activated	Activated	Repressed	-	Yes	-	2.98106	FLA9
AT1G20450	Dependent	Activated	Activated	Repressed	-	Yes	-	2.89025	ERD10
AT1G22530	Dependent	Activated	Activated	Repressed	-	Yes	-	2.47486	PATL2
AT1G22740	Dependent	Activated	Activated	Repressed	-	Yes	-	1.06596	RABG3B
AT1G28130	Dependent	Activated	Activated	Repressed	-	Yes	-	0.687509	GH3.17
AT1G45130	Dependent	Activated	Activated	Repressed	-	Yes	-	1.00668	BGAL5
AT1G48260	Dependent	Activated	Activated	Repressed	-	Yes	-	1.08804	CIPK17
AT1G69600	Dependent	Activated	Activated	Repressed	-	Yes	-	0.959481	ZFHD1
AT1G78970	Dependent	Activated	Activated	Repressed	-	Yes	-	2.77087	LUP1
AT2G22122	Dependent	Activated	Activated	Repressed	-	Yes	-	1.08575	AT2G22122
AT2G35860	Dependent	Activated	Activated	Repressed	-	Yes	-	1.4395	FLA16
AT2G37640	Dependent	Activated	Activated	Repressed	-	Yes	-	1.0188	EXP3
AT2G41760	Dependent	Activated	Activated	Repressed	-	Yes	-	0.621859	AT2G41760
AT3G17580	Dependent	Activated	Activated	Repressed	-	Yes	-	2.76872	AT3G17580
AT3G55880	Dependent	Activated	Activated	Repressed	-	Yes	-	1.6401	SUE4
AT4G03330	Dependent	Activated	Activated	Repressed	-	Yes	-	3.40342	SYP123
AT4G18550	Dependent	Activated	Activated	Repressed	-	Yes	-	2.3622	DSEL
AT4G38400	Dependent	Activated	Activated	Repressed	-	Yes	-	2.74638	EXLA2
AT5G13870	Dependent	Activated	Activated	Repressed	-	Yes	-	2.45331	XTH5
AT5G17160	Dependent	Activated	Activated	Repressed	-	Yes	-	2.11356	AT5G17160
AT5G19970	Dependent	Activated	Activated	Repressed	-	Yes	-	2.07948	AT5G19970
AT5G60020	Dependent	Activated	Activated	Repressed	-	Yes	-	0.824945	LAC17
AT5G61660	Dependent	Activated	Activated	Repressed	-	Yes	-	2.69919	AT5G61660
AT1G20440	Dependent	Activated	Activated	Repressed	-	-	Yes	2.93109	COR47
AT1G53163	Dependent	Activated	Activated	Repressed	-	-	Yes	3.12724	AT1G53163
AT2G47500	Dependent	Activated	Activated	Repressed	-	-	Yes	1.5396	AT2G47500
AT3G11550	Dependent	Activated	Activated	Repressed	-	-	Yes	1.99035	CASP2
AT5G41900	Dependent	Activated	Activated	Repressed	-	-	Yes	4.93973	AT5G41900
AT1G01120	Dependent	Activated	Activated	Repressed	-	-	-	2.05335	KCS1
AT1G02205	Dependent	Activated	Activated	Repressed	-	-	-	1.61055	CER1
AT1G04250	Dependent	Activated	Activated	Repressed	-	-	-	1.3786	AXR3
AT1G05260	Dependent	Activated	Activated	Repressed	-	-	-	0.710017	RCI3
AT1G15040	Dependent	Activated	Activated	Repressed	-	-	-	3.61985	GAT1_2.1
AT1G17080	Dependent	Activated	Activated	Repressed	-	-	-	1.39471	AT1G17080
AT1G23760	Dependent	Activated	Activated	Repressed	-	-	-	1.33636	JP630
AT1G23800	Dependent	Activated	Activated	Repressed	-	-	-	0.894803	ALDH2B7
AT1G30080	Dependent	Activated	Activated	Repressed	-	-	-	2.4112	AT1G30080
AT1G32450	Dependent	Activated	Activated	Repressed	-	-	-	1.51494	NRT1.5
AT1G41830	Dependent	Activated	Activated	Repressed	-	-	-	1.09035	SKS6
AT1G52540	Dependent	Activated	Activated	Repressed	-	-	-	0.860402	AT1G52540
AT1G52910	Dependent	Activated	Activated	Repressed	-	-	-	0.949587	AT1G52910
AT1G53690	Dependent	Activated	Activated	Repressed	-	-	-	6.55867	AT1G53690
AT1G61255	Dependent	Activated	Activated	Repressed	-	-	-	4.02798	AT1G61255
AT1G62440	Dependent	Activated	Activated	Repressed	-	-	-	3.03237	LRX2
AT1G62610	Dependent	Activated	Activated	Repressed	-	-	-	1.65618	AT1G62610
AT1G64330	Dependent	Activated	Activated	Repressed	-	-	-	1.92918	AT1G64330
AT1G65310	Dependent	Activated	Activated	Repressed	-	-	-	0.979665	XTH17
AT1G70990	Dependent	Activated	Activated	Repressed	-	-	-	1.36961	AT1G70990
AT1G73220	Dependent	Activated	Activated	Repressed	-	-	-	1.4233	2017-10-01
AT1G74458	Dependent	Activated	Activated	Repressed	-	-	-	0.804231	AT1G74458
AT1G74660	Dependent	Activated	Activated	Repressed	-	-	-	1.15209	MIF1
AT1G75780	Dependent	Activated	Activated	Repressed	-	-	-	1.6249	TUB1
AT1G76540	Dependent	Activated	Activated	Repressed	-	-	-	1.47537	CDKB2%3B1
AT1G77330	Dependent	Activated	Activated	Repressed	-	-	-	1.37369	AT1G77330
AT2G04570	Dependent	Activated	Activated	Repressed	-	-	-	2.83033	AT2G04570
AT2G04780	Dependent	Activated	Activated	Repressed	-	-	-	0.948062	FLA7
AT2G12400	Dependent	Activated	Activated	Repressed	-	-	-	0.990139	AT2G12400
AT2G17990	Dependent	Activated	Activated	Repressed	-	-	-	0.719046	AT2G17990
AT2G21140	Dependent	Activated	Activated	Repressed	-	-	-	5.46737	PRP2
AT2G22470	Dependent	Activated	Activated	Repressed	-	-	-	1.90975	AGP2
AT2G26695	Dependent	Activated	Activated	Repressed	-	-	-	1.44015	AT2G26695
AT2G28780	Dependent	Activated	Activated	Repressed	-	-	-	4.50019	AT2G28780
AT2G38500	Dependent	Activated	Activated	Repressed	-	-	-	1.11632	AT2G38500
AT2G39430	Dependent	Activated	Activated	Repressed	-	-	-	2.09596	AT2G39430
AT2G39435	Dependent	Activated	Activated	Repressed	-	-	-	1.68874	TRM18
AT2G40820	Dependent	Activated	Activated	Repressed	-	-	-	0.96377	AT2G40820
AT2G40900	Dependent	Activated	Activated	Repressed	-	-	-	0.940773	UMAMIT11
AT2G41480	Dependent	Activated	Activated	Repressed	-	-	-	2.02565	AT2G41480
AT2G41740	Dependent	Activated	Activated	Repressed	-	-	-	0.585564	VLN2
AT2G43050	Dependent	Activated	Activated	Repressed	-	-	-	2.74409	ATPMEPCRD
AT2G43570	Dependent	Activated	Activated	Repressed	-	-	-	1.06943	CHI
AT3G01260	Dependent	Activated	Activated	Repressed	-	-	-	3.55911	AT3G01260
AT3G03240	Dependent	Activated	Activated	Repressed	-	-	-	3.98171	AT3G03240
AT3G05920	Dependent	Activated	Activated	Repressed	-	-	-	0.99832	AT3G05920
AT3G06035	Dependent	Activated	Activated	Repressed	-	-	-	1.44263	AT3G06035
AT3G14440	Dependent	Activated	Activated	Repressed	-	-	-	2.0874	NCED3
AT3G16920	Dependent	Activated	Activated	Repressed	-	-	-	1.15188	CTL2
AT3G24450	Dependent	Activated	Activated	Repressed	-	-	-	1.31924	AT3G24450
AT3G25290	Dependent	Activated	Activated	Repressed	-	-	-	1.49364	AT3G25290
AT3G25900	Dependent	Activated	Activated	Repressed	-	-	-	1.19067	HMT-1
AT3G48940	Dependent	Activated	Activated	Repressed	-	-	-	4.47043	AT3G48940
AT3G48970	Dependent	Activated	Activated	Repressed	-	-	-	0.763472	AT3G48970
AT3G49845	Dependent	Activated	Activated	Repressed	-	-	-	1.51868	WIH3
AT3G50830	Dependent	Activated	Activated	Repressed	-	-	-	1.07382	COR413-PM2
AT3G54830	Dependent	Activated	Activated	Repressed	-	-	-	5.76818	AT3G54830
AT3G55950	Dependent	Activated	Activated	Repressed	-	-	-	1.75722	CCR3
AT3G56000	Dependent	Activated	Activated	Repressed	-	-	-	1.97768	CSLA14
AT3G59370	Dependent	Activated	Activated	Repressed	-	-	-	0.896402	AT3G59370
AT3G62020	Dependent	Activated	Activated	Repressed	-	-	-	0.696641	GLP10
AT3G62040	Dependent	Activated	Activated	Repressed	-	-	-	1.77146	AT3G62040
AT3G63470	Dependent	Activated	Activated	Repressed	-	-	-	1.9612	scpl40
AT4G01430	Dependent	Activated	Activated	Repressed	-	-	-	2.29465	UMAMIT29
AT4G08300	Dependent	Activated	Activated	Repressed	-	-	-	0.849838	UMAMIT17
AT4G10160	Dependent	Activated	Activated	Repressed	-	-	-	8.40301	AT4G10160
AT4G11650	Dependent	Activated	Activated	Repressed	-	-	-	0.721853	OSM34
AT4G13310	Dependent	Activated	Activated	Repressed	-	-	-	1.95646	CYP71A20
AT4G13580	Dependent	Activated	Activated	Repressed	-	-	-	1.70418	AT4G13580
AT4G13620	Dependent	Activated	Activated	Repressed	-	-	-	1.42514	AT4G13620
AT4G14380	Dependent	Activated	Activated	Repressed	-	-	-	2.11843	AT4G14380
AT4G14640	Dependent	Activated	Activated	Repressed	-	-	-	2.50484	CAM8
AT4G17340	Dependent	Activated	Activated	Repressed	-	-	-	2.08666	TIP2%3B2
AT4G18280	Dependent	Activated	Activated	Repressed	-	-	-	3.26513	AT4G18280
AT4G18580	Dependent	Activated	Activated	Repressed	-	-	-	0.94312	AT4G18580
AT4G22460	Dependent	Activated	Activated	Repressed	-	-	-	3.20305	AT4G22460
AT4G23400	Dependent	Activated	Activated	Repressed	-	-	-	0.78409	PIP1%3B5
AT4G23700	Dependent	Activated	Activated	Repressed	-	-	-	1.92513	CHX17
AT4G26320	Dependent	Activated	Activated	Repressed	-	-	-	1.28713	AGP13
AT4G28890	Dependent	Activated	Activated	Repressed	-	-	-	1.08763	AT4G28890
AT4G30290	Dependent	Activated	Activated	Repressed	-	-	-	2.33059	XTH19
AT4G32460	Dependent	Activated	Activated	Repressed	-	-	-	1.59285	AT4G32460
AT4G33740	Dependent	Activated	Activated	Repressed	-	-	-	2.47376	AT4G33740
AT4G34490	Dependent	Activated	Activated	Repressed	-	-	-	0.6203	CAP1
AT4G34600	Dependent	Activated	Activated	Repressed	-	-	-	1.05575	AT4G34600
AT4G35060	Dependent	Activated	Activated	Repressed	-	-	-	1.56165	HIPP25
AT4G35350	Dependent	Activated	Activated	Repressed	-	-	-	0.633097	XCP1
AT4G37010	Dependent	Activated	Activated	Repressed	-	-	-	2.34275	CEN2
AT4G37890	Dependent	Activated	Activated	Repressed	-	-	-	1.0224	EDA40
AT5G01330	Dependent	Activated	Activated	Repressed	-	-	-	2.67284	PDC3
AT5G03545	Dependent	Activated	Activated	Repressed	-	-	-	4.41399	AT5G03545
AT5G06150	Dependent	Activated	Activated	Repressed	-	-	-	1.30961	CYC1BAT
AT5G06760	Dependent	Activated	Activated	Repressed	-	-	-	1.23621	LEA4-5
AT5G10770	Dependent	Activated	Activated	Repressed	-	-	-	1.43172	AT5G10770
AT5G15180	Dependent	Activated	Activated	Repressed	-	-	-	0.696617	AT5G15180
AT5G15830	Dependent	Activated	Activated	Repressed	-	-	-	2.13091	bZIP3
AT5G16590	Dependent	Activated	Activated	Repressed	-	-	-	1.46777	AT5G16590
AT5G22880	Dependent	Activated	Activated	Repressed	-	-	-	1.60711	HTB2
AT5G23400	Dependent	Activated	Activated	Repressed	-	-	-	1.24531	AT5G23400
AT5G23750	Dependent	Activated	Activated	Repressed	-	-	-	2.41791	AT5G23750
AT5G25140	Dependent	Activated	Activated	Repressed	-	-	-	2.63089	CYP71B13
AT5G25160	Dependent	Activated	Activated	Repressed	-	-	-	1.54847	ZFP3
AT5G38710	Dependent	Activated	Activated	Repressed	-	-	-	5.01151	AT5G38710
AT5G40730	Dependent	Activated	Activated	Repressed	-	-	-	3.01775	AGP24
AT5G42250	Dependent	Activated	Activated	Repressed	-	-	-	1.85714	AT5G42250
AT5G42860	Dependent	Activated	Activated	Repressed	-	-	-	1.84363	AT5G42860
AT5G44610	Dependent	Activated	Activated	Repressed	-	-	-	2.89455	MAP18
AT5G44670	Dependent	Activated	Activated	Repressed	-	-	-	1.55449	GALS2
AT5G45670	Dependent	Activated	Activated	Repressed	-	-	-	2.82429	AT5G45670
AT5G47450	Dependent	Activated	Activated	Repressed	-	-	-	2.35839	TIP2%3B3
AT5G52300	Dependent	Activated	Activated	Repressed	-	-	-	2.07216	LTI65
AT5G53250	Dependent	Activated	Activated	Repressed	-	-	-	2.13461	AGP22
AT5G55730	Dependent	Activated	Activated	Repressed	-	-	-	1.93814	FLA1
AT5G58320	Dependent	Activated	Activated	Repressed	-	-	-	2.65027	NET4A
AT5G61650	Dependent	Activated	Activated	Repressed	-	-	-	2.63451	CYCP4%3B2
AT5G66280	Dependent	Activated	Activated	Repressed	-	-	-	0.793766	GMD1
AT5G67020	Dependent	Activated	Activated	Repressed	-	-	-	1.8921	AT5G67020
AT2G23130	Dependent	Repressed	Repressed	Activated	Yes	Yes	Yes	-2.00131	AGP17
AT2G22330	Dependent	Repressed	Repressed	Activated	Yes	Yes	-	-1.19122	CYP79B3
AT4G24660	Dependent	Repressed	Repressed	Activated	Yes	Yes	-	-0.944944	HB22
AT1G76080	Dependent	Repressed	Repressed	Activated	Yes	-	Yes	-2.23259	CDSP32
AT2G39310	Dependent	Repressed	Repressed	Activated	Yes	-	-	-1.30737	JAL22
AT4G02380	Dependent	Repressed	Repressed	Activated	-	Yes	-	-0.973188	SAG21
AT4G25100	Dependent	Repressed	Repressed	Activated	-	Yes	-	-0.986153	FSD1
AT4G39980	Dependent	Repressed	Repressed	Activated	-	Yes	-	-0.726767	DHS1
AT1G24530	Dependent	Repressed	Repressed	Activated	-	-	-	-1.3623	AT1G24530
AT1G32540	Dependent	Repressed	Repressed	Activated	-	-	-	-0.763513	LOL1
AT1G37130	Dependent	Repressed	Repressed	Activated	-	-	-	-0.952254	NIA2
AT1G49750	Dependent	Repressed	Repressed	Activated	-	-	-	-1.06162	AT1G49750
AT3G06530	Dependent	Repressed	Repressed	Activated	-	-	-	-1.2108	AT3G06530
AT3G14210	Dependent	Repressed	Repressed	Activated	-	-	-	-3.88536	ESM1
AT3G22142	Dependent	Repressed	Repressed	Activated	-	-	-	-2.93521	AT3G22142
AT3G27280	Dependent	Repressed	Repressed	Activated	-	-	-	-0.658691	PHB4
AT3G51600	Dependent	Repressed	Repressed	Activated	-	-	-	-1.50146	LTP5
AT4G34950	Dependent	Repressed	Repressed	Activated	-	-	-	-1.91708	AT4G34950
AT5G06550	Dependent	Repressed	Repressed	Activated	-	-	-	-1.56397	AT5G06550
AT5G42830	Dependent	Repressed	Repressed	Activated	-	-	-	-1.98591	AT5G42830
AT5G47610	Dependent	Repressed	Repressed	Activated	-	-	-	-0.689324	AT5G47610
AT5G49910	Dependent	Repressed	Repressed	Activated	-	-	-	-1.25003	cpHsc70-2
AT5G55620	Dependent	Repressed	Repressed	Activated	-	-	-	-1.08022	AT5G55620
ATCG00120	Dependent	Repressed	Repressed	Activated	-	-	-	-1.97458	ATPA
ATCG00740	Dependent	Repressed	Repressed	Activated	-	-	-	-1.02123	RPOA
ATCG00770	Dependent	Repressed	Repressed	Activated	-	-	-	-1.21231	RPS8
AT1G06850	Dependent	Activated	Activated	-	Yes	Yes	Yes	0.812912	bZIP52
AT1G10410	Dependent	Activated	Activated	-	Yes	Yes	Yes	0.749195	AT1G10410
AT1G28330	Dependent	Activated	Activated	-	Yes	Yes	Yes	0.800613	DYL1
AT1G32100	Dependent	Activated	Activated	-	Yes	Yes	Yes	1.66026	PRR1
AT1G32640	Dependent	Activated	Activated	-	Yes	Yes	Yes	0.729555	MYC2
AT1G68620	Dependent	Activated	Activated	-	Yes	Yes	Yes	1.603	AT1G68620
AT1G69030	Dependent	Activated	Activated	-	Yes	Yes	Yes	1.1977	AT1G69030
AT2G01450	Dependent	Activated	Activated	-	Yes	Yes	Yes	1.0542	MPK17
AT2G32150	Dependent	Activated	Activated	-	Yes	Yes	Yes	0.970465	AT2G32150
AT2G40000	Dependent	Activated	Activated	-	Yes	Yes	Yes	0.79065	HSPRO2
AT2G41180	Dependent	Activated	Activated	-	Yes	Yes	Yes	1.70388	SIB2
AT3G26510	Dependent	Activated	Activated	-	Yes	Yes	Yes	1.32946	AT3G26510
AT3G45780	Dependent	Activated	Activated	-	Yes	Yes	Yes	0.775073	PHOT1
AT3G49350	Dependent	Activated	Activated	-	Yes	Yes	Yes	0.885394	AT3G49350
AT3G52470	Dependent	Activated	Activated	-	Yes	Yes	Yes	1.56209	AT3G52470
AT4G17695	Dependent	Activated	Activated	-	Yes	Yes	Yes	1.99775	KAN3
AT4G24230	Dependent	Activated	Activated	-	Yes	Yes	Yes	1.39894	ACBP3
AT4G34000	Dependent	Activated	Activated	-	Yes	Yes	Yes	1.21354	ABF3
AT4G34230	Dependent	Activated	Activated	-	Yes	Yes	Yes	0.750923	CAD5
AT5G01610	Dependent	Activated	Activated	-	Yes	Yes	Yes	1.5025	AT5G01610
AT5G02580	Dependent	Activated	Activated	-	Yes	Yes	Yes	0.785735	AT5G02580
AT5G04770	Dependent	Activated	Activated	-	Yes	Yes	Yes	1.50424	CAT6
AT5G58660	Dependent	Activated	Activated	-	Yes	Yes	Yes	0.923555	AT5G58660
AT5G59220	Dependent	Activated	Activated	-	Yes	Yes	Yes	1.98537	HAI1
AT5G62280	Dependent	Activated	Activated	-	Yes	Yes	Yes	1.04915	AT5G62280
AT1G10550	Dependent	Activated	Activated	-	Yes	Yes	-	1.40865	XTH33
AT1G12240	Dependent	Activated	Activated	-	Yes	Yes	-	1.14021	ATBETAFRUCT4
AT1G16850	Dependent	Activated	Activated	-	Yes	Yes	-	0.989199	AT1G16850
AT1G18270	Dependent	Activated	Activated	-	Yes	Yes	-	1.13298	AT1G18270
AT1G53180	Dependent	Activated	Activated	-	Yes	Yes	-	0.991334	AT1G53180
AT1G69840	Dependent	Activated	Activated	-	Yes	Yes	-	0.651497	AT1G69840
AT2G17290	Dependent	Activated	Activated	-	Yes	Yes	-	0.674497	CPK6
AT2G19580	Dependent	Activated	Activated	-	Yes	Yes	-	1.0347	TET2
AT2G38090	Dependent	Activated	Activated	-	Yes	Yes	-	0.859296	AT2G38090
AT2G39450	Dependent	Activated	Activated	-	Yes	Yes	-	1.22687	MTP11
AT2G47000	Dependent	Activated	Activated	-	Yes	Yes	-	1.10878	ABCB4
AT3G02170	Dependent	Activated	Activated	-	Yes	Yes	-	1.31712	LNG2
AT4G35500	Dependent	Activated	Activated	-	Yes	Yes	-	1.03727	AT4G35500
AT4G37070	Dependent	Activated	Activated	-	Yes	Yes	-	1.97575	PLP1
AT5G02230	Dependent	Activated	Activated	-	Yes	Yes	-	1.41603	AT5G02230
AT5G02260	Dependent	Activated	Activated	-	Yes	Yes	-	0.758685	EXPA9
AT5G03120	Dependent	Activated	Activated	-	Yes	Yes	-	1.13794	AT5G03120
AT5G14360	Dependent	Activated	Activated	-	Yes	Yes	-	1.61662	AT5G14360
AT5G24910	Dependent	Activated	Activated	-	Yes	Yes	-	1.32893	CYP714A1
AT3G14590	Dependent	Activated	Activated	-	Yes	-	Yes	1.43803	NTMC2T6.2
AT3G14595	Dependent	Activated	Activated	-	Yes	-	Yes	0.866249	AT3G14595
AT1G01780	Dependent	Activated	Activated	-	Yes	-	-	1.12914	PLIM2b
AT1G10480	Dependent	Activated	Activated	-	Yes	-	-	1.09554	ZFP5
AT1G17060	Dependent	Activated	Activated	-	Yes	-	-	1.96295	CYP72C1
AT1G30510	Dependent	Activated	Activated	-	Yes	-	-	1.5436	RFNR2
AT1G65720	Dependent	Activated	Activated	-	Yes	-	-	0.843535	AT1G65720
AT1G76410	Dependent	Activated	Activated	-	Yes	-	-	0.864231	ATL8
AT2G34500	Dependent	Activated	Activated	-	Yes	-	-	1.6725	CYP710A1
AT3G17420	Dependent	Activated	Activated	-	Yes	-	-	2.89057	GPK1
AT3G62680	Dependent	Activated	Activated	-	Yes	-	-	0.830231	PRP3
AT4G12880	Dependent	Activated	Activated	-	Yes	-	-	0.762454	ENODL19
AT4G15920	Dependent	Activated	Activated	-	Yes	-	-	0.795272	SWEET17
AT4G21960	Dependent	Activated	Activated	-	Yes	-	-	1.11712	PRXR1
AT4G28530	Dependent	Activated	Activated	-	Yes	-	-	3.66143	NAC074
AT4G32940	Dependent	Activated	Activated	-	Yes	-	-	0.952783	GAMMA-VPE
AT4G35110	Dependent	Activated	Activated	-	Yes	-	-	1.34468	AT4G35110
AT5G14180	Dependent	Activated	Activated	-	Yes	-	-	1.17599	MPL1
AT5G17860	Dependent	Activated	Activated	-	Yes	-	-	1.11566	CAX7
AT5G24090	Dependent	Activated	Activated	-	Yes	-	-	0.736476	CHIA
AT5G44380	Dependent	Activated	Activated	-	Yes	-	-	2.248	AT5G44380
AT5G45280	Dependent	Activated	Activated	-	Yes	-	-	1.57772	AT5G45280
AT5G59290	Dependent	Activated	Activated	-	Yes	-	-	0.588629	UXS3
AT5G61340	Dependent	Activated	Activated	-	Yes	-	-	1.36866	AT5G61340
AT5G63590	Dependent	Activated	Activated	-	Yes	-	-	2.29781	FLS3
AT5G65790	Dependent	Activated	Activated	-	Yes	-	-	1.8	MYB68
AT1G20880	Dependent	Activated	Activated	-	-	Yes	Yes	0.821626	AT1G20880
AT1G53560	Dependent	Activated	Activated	-	-	Yes	Yes	0.662435	AT1G53560
AT1G73680	Dependent	Activated	Activated	-	-	Yes	Yes	1.06394	AT1G73680
AT2G16720	Dependent	Activated	Activated	-	-	Yes	Yes	1.59357	MYB7
AT2G41110	Dependent	Activated	Activated	-	-	Yes	Yes	1.16736	CAM2
AT3G15356	Dependent	Activated	Activated	-	-	Yes	Yes	2.27466	AT3G15356
AT3G20340	Dependent	Activated	Activated	-	-	Yes	Yes	0.628089	AT3G20340
AT3G53990	Dependent	Activated	Activated	-	-	Yes	Yes	1.20831	AT3G53990
AT3G59900	Dependent	Activated	Activated	-	-	Yes	Yes	1.65641	ARGOS
AT4G01950	Dependent	Activated	Activated	-	-	Yes	Yes	4.49745	GPAT3
AT4G25580	Dependent	Activated	Activated	-	-	Yes	Yes	1.9902	AT4G25580
AT4G35750	Dependent	Activated	Activated	-	-	Yes	Yes	0.632041	AT4G35750
AT4G35770	Dependent	Activated	Activated	-	-	Yes	Yes	1.54313	SEN1
AT4G36040	Dependent	Activated	Activated	-	-	Yes	Yes	0.653652	J11
AT4G37240	Dependent	Activated	Activated	-	-	Yes	Yes	1.17334	AT4G37240
AT5G01790	Dependent	Activated	Activated	-	-	Yes	Yes	0.878167	AT5G01790
AT5G25240	Dependent	Activated	Activated	-	-	Yes	Yes	1.26581	AT5G25240
AT1G02810	Dependent	Activated	Activated	-	-	Yes	-	1.4802	AT1G02810
AT1G14350	Dependent	Activated	Activated	-	-	Yes	-	1.72021	FLP
AT1G50010	Dependent	Activated	Activated	-	-	Yes	-	0.916203	TUA2
AT1G65960	Dependent	Activated	Activated	-	-	Yes	-	1.50316	GAD2
AT1G70370	Dependent	Activated	Activated	-	-	Yes	-	0.741873	PG2
AT2G15830	Dependent	Activated	Activated	-	-	Yes	-	1.39874	AT2G15830
AT2G32580	Dependent	Activated	Activated	-	-	Yes	-	1.82488	AT2G32580
AT2G33380	Dependent	Activated	Activated	-	-	Yes	-	3.03827	RD20
AT3G09300	Dependent	Activated	Activated	-	-	Yes	-	0.938001	ORP3B
AT3G24100	Dependent	Activated	Activated	-	-	Yes	-	0.62999	AT3G24100
AT3G26180	Dependent	Activated	Activated	-	-	Yes	-	1.47279	CYP71B20
AT3G45300	Dependent	Activated	Activated	-	-	Yes	-	0.773994	IVD
AT4G02090	Dependent	Activated	Activated	-	-	Yes	-	1.15915	AT4G02090
AT4G16260	Dependent	Activated	Activated	-	-	Yes	-	0.761881	AT4G16260
AT4G25760	Dependent	Activated	Activated	-	-	Yes	-	1.42588	GDU2
AT4G35190	Dependent	Activated	Activated	-	-	Yes	-	2.34214	LOG5
AT5G06200	Dependent	Activated	Activated	-	-	Yes	-	2.41592	CASP4
AT5G47740	Dependent	Activated	Activated	-	-	Yes	-	2.94561	AT5G47740
AT5G53980	Dependent	Activated	Activated	-	-	Yes	-	0.613	HB52
AT2G17710	Dependent	Activated	Activated	-	-	-	Yes	1.04989	AT2G17710
AT4G24960	Dependent	Activated	Activated	-	-	-	Yes	0.859403	HVA22D
AT4G27460	Dependent	Activated	Activated	-	-	-	Yes	0.763189	CBSX5
AT5G19230	Dependent	Activated	Activated	-	-	-	Yes	2.53934	AT5G19230
AT5G40690	Dependent	Activated	Activated	-	-	-	Yes	1.64177	AT5G40690
AT1G05060	Dependent	Activated	Activated	-	-	-	-	0.847762	AT1G05060
AT1G06980	Dependent	Activated	Activated	-	-	-	-	1.21108	AT1G06980
AT1G07720	Dependent	Activated	Activated	-	-	-	-	1.66837	KCS3
AT1G08430	Dependent	Activated	Activated	-	-	-	-	0.884972	ALMT1
AT1G08890	Dependent	Activated	Activated	-	-	-	-	1.35998	AT1G08890
AT1G09540	Dependent	Activated	Activated	-	-	-	-	3.62917	MYB61
AT1G10380	Dependent	Activated	Activated	-	-	-	-	0.89424	AT1G10380
AT1G14160	Dependent	Activated	Activated	-	-	-	-	1.36187	AT1G14160
AT1G17170	Dependent	Activated	Activated	-	-	-	-	0.812129	GSTU24
AT1G17590	Dependent	Activated	Activated	-	-	-	-	2.64121	NF-YA8
AT1G21080	Dependent	Activated	Activated	-	-	-	-	1.84049	AT1G21080
AT1G25025	Dependent	Activated	Activated	-	-	-	-	2.08468	AT1G25025
AT1G25112	Dependent	Activated	Activated	-	-	-	-	2.08468	AT1G25112
AT1G30750	Dependent	Activated	Activated	-	-	-	-	0.991166	AT1G30750
AT1G35780	Dependent	Activated	Activated	-	-	-	-	1.00225	AT1G35780
AT1G47480	Dependent	Activated	Activated	-	-	-	-	1.53807	AT1G47480
AT1G52280	Dependent	Activated	Activated	-	-	-	-	0.846784	RABG3d
AT1G52690	Dependent	Activated	Activated	-	-	-	-	0.900547	LEA7
AT1G55240	Dependent	Activated	Activated	-	-	-	-	1.41276	AT1G55240
AT1G55265	Dependent	Activated	Activated	-	-	-	-	1.4357	AT1G55265
AT1G60610	Dependent	Activated	Activated	-	-	-	-	1.68457	AT1G60610
AT1G60740	Dependent	Activated	Activated	-	-	-	-	6.29479	AT1G60740
AT1G61590	Dependent	Activated	Activated	-	-	-	-	0.883408	AT1G61590
AT1G61667	Dependent	Activated	Activated	-	-	-	-	1.21316	AT1G61667
AT1G62790	Dependent	Activated	Activated	-	-	-	-	1.36902	AT1G62790
AT1G63220	Dependent	Activated	Activated	-	-	-	-	1.62729	AT1G63220
AT1G63370	Dependent	Activated	Activated	-	-	-	-	2.40432	AT1G63370
AT1G68725	Dependent	Activated	Activated	-	-	-	-	1.0608	AGP19
AT1G70340	Dependent	Activated	Activated	-	-	-	-	1.07935	AT1G70340
AT1G70690	Dependent	Activated	Activated	-	-	-	-	0.610716	HWI1
AT1G73640	Dependent	Activated	Activated	-	-	-	-	1.28857	RABA6a
AT1G77130	Dependent	Activated	Activated	-	-	-	-	0.716998	PGSIP2
AT1G79900	Dependent	Activated	Activated	-	-	-	-	1.53383	BAC2
AT2G17120	Dependent	Activated	Activated	-	-	-	-	1.46063	LYM2
AT2G18050	Dependent	Activated	Activated	-	-	-	-	0.621451	HIS1-3
AT2G21100	Dependent	Activated	Activated	-	-	-	-	1.60956	AT2G21100
AT2G22920	Dependent	Activated	Activated	-	-	-	-	2.07126	SCPL12
AT2G24260	Dependent	Activated	Activated	-	-	-	-	1.1095	LRL1
AT2G25810	Dependent	Activated	Activated	-	-	-	-	0.94534	TIP4%3B1
AT2G27370	Dependent	Activated	Activated	-	-	-	-	2.0022	CASP3
AT2G28110	Dependent	Activated	Activated	-	-	-	-	1.10121	FRA8
AT2G28200	Dependent	Activated	Activated	-	-	-	-	0.816198	AT2G28200
AT2G28630	Dependent	Activated	Activated	-	-	-	-	1.46727	KCS12
AT2G28670	Dependent	Activated	Activated	-	-	-	-	0.896319	ESB1
AT2G30210	Dependent	Activated	Activated	-	-	-	-	1.63406	LAC3
AT2G31680	Dependent	Activated	Activated	-	-	-	-	0.896951	RABA5d
AT2G31730	Dependent	Activated	Activated	-	-	-	-	1.08028	AT2G31730
AT2G32240	Dependent	Activated	Activated	-	-	-	-	1.79018	AT2G32240
AT2G32300	Dependent	Activated	Activated	-	-	-	-	1.10776	UCC1
AT2G35190	Dependent	Activated	Activated	-	-	-	-	1.16452	NPSN11
AT2G36100	Dependent	Activated	Activated	-	-	-	-	1.50564	CASP1
AT2G37130	Dependent	Activated	Activated	-	-	-	-	1.43703	AT2G37130
AT2G37750	Dependent	Activated	Activated	-	-	-	-	0.80387	AT2G37750
AT2G38640	Dependent	Activated	Activated	-	-	-	-	1.56557	AT2G38640
AT2G42610	Dependent	Activated	Activated	-	-	-	-	0.764676	LSH10
AT2G42780	Dependent	Activated	Activated	-	-	-	-	0.723766	AT2G42780
AT2G44380	Dependent	Activated	Activated	-	-	-	-	0.768984	AT2G44380
AT2G44790	Dependent	Activated	Activated	-	-	-	-	0.974766	UCC2
AT3G02240	Dependent	Activated	Activated	-	-	-	-	1.62824	RGF7
AT3G02640	Dependent	Activated	Activated	-	-	-	-	0.674957	AT3G02640
AT3G03000	Dependent	Activated	Activated	-	-	-	-	1.26205	AT3G03000
AT3G06420	Dependent	Activated	Activated	-	-	-	-	0.849741	ATG8H
AT3G07670	Dependent	Activated	Activated	-	-	-	-	1.87035	AT3G07670
AT3G13435	Dependent	Activated	Activated	-	-	-	-	1.65539	AT3G13435
AT3G14280	Dependent	Activated	Activated	-	-	-	-	2.02103	AT3G14280
AT3G16150	Dependent	Activated	Activated	-	-	-	-	3.44575	ASPGB1
AT3G18820	Dependent	Activated	Activated	-	-	-	-	0.98797	RAB7B
AT3G22620	Dependent	Activated	Activated	-	-	-	-	0.97913	AT3G22620
AT3G23180	Dependent	Activated	Activated	-	-	-	-	1.2616	AT3G23180
AT3G24020	Dependent	Activated	Activated	-	-	-	-	2.29123	AT3G24020
AT3G25980	Dependent	Activated	Activated	-	-	-	-	1.34885	MAD2
AT3G29035	Dependent	Activated	Activated	-	-	-	-	0.722491	NAC3
AT3G32980	Dependent	Activated	Activated	-	-	-	-	0.59977	AT3G32980
AT3G45010	Dependent	Activated	Activated	-	-	-	-	1.80486	scpl48
AT3G48020	Dependent	Activated	Activated	-	-	-	-	1.16063	AT3G48020
AT3G49120	Dependent	Activated	Activated	-	-	-	-	0.966807	PRXCB
AT3G49780	Dependent	Activated	Activated	-	-	-	-	0.908556	PSK4
AT3G50970	Dependent	Activated	Activated	-	-	-	-	1.35419	LTI30
AT3G51730	Dependent	Activated	Activated	-	-	-	-	0.84065	AT3G51730
AT3G55230	Dependent	Activated	Activated	-	-	-	-	1.83161	AT3G55230
AT3G59220	Dependent	Activated	Activated	-	-	-	-	0.990219	PRN
AT3G60140	Dependent	Activated	Activated	-	-	-	-	1.66829	DIN2
AT4G11190	Dependent	Activated	Activated	-	-	-	-	1.01443	AT4G11190
AT4G13660	Dependent	Activated	Activated	-	-	-	-	1.30023	PRR2
AT4G15330	Dependent	Activated	Activated	-	-	-	-	1.11274	CYP705A1
AT4G18425	Dependent	Activated	Activated	-	-	-	-	3.0722	AT4G18425
AT4G20110	Dependent	Activated	Activated	-	-	-	-	0.88812	VSR7
AT4G21620	Dependent	Activated	Activated	-	-	-	-	0.911499	AT4G21620
AT4G21830	Dependent	Activated	Activated	-	-	-	-	1.86833	MSRB7
AT4G23450	Dependent	Activated	Activated	-	-	-	-	1.7803	AIRP1
AT4G23690	Dependent	Activated	Activated	-	-	-	-	0.894273	DIR6
AT4G26990	Dependent	Activated	Activated	-	-	-	-	1.19913	AT4G26990
AT4G28085	Dependent	Activated	Activated	-	-	-	-	1.66111	AT4G28085
AT4G29110	Dependent	Activated	Activated	-	-	-	-	1.79154	AT4G29110
AT4G30170	Dependent	Activated	Activated	-	-	-	-	1.44969	AT4G30170
AT4G30280	Dependent	Activated	Activated	-	-	-	-	1.7035	XTH18
AT4G30670	Dependent	Activated	Activated	-	-	-	-	1.74969	AT4G30670
AT4G37530	Dependent	Activated	Activated	-	-	-	-	2.33433	AT4G37530
AT4G38340	Dependent	Activated	Activated	-	-	-	-	1.6148	AT4G38340
AT4G40090	Dependent	Activated	Activated	-	-	-	-	1.30792	AGP3
AT5G04200	Dependent	Activated	Activated	-	-	-	-	1.59569	MC9
AT5G06860	Dependent	Activated	Activated	-	-	-	-	0.868746	PGIP1
AT5G10830	Dependent	Activated	Activated	-	-	-	-	0.871285	AT5G10830
AT5G15290	Dependent	Activated	Activated	-	-	-	-	1.47142	CASP5
AT5G20490	Dependent	Activated	Activated	-	-	-	-	1.42925	XIK
AT5G26340	Dependent	Activated	Activated	-	-	-	-	1.75157	MSS1
AT5G28080	Dependent	Activated	Activated	-	-	-	-	1.04217	WNK9
AT5G37780	Dependent	Activated	Activated	-	-	-	-	0.753673	CAM1
AT5G39520	Dependent	Activated	Activated	-	-	-	-	3.25394	AT5G39520
AT5G42180	Dependent	Activated	Activated	-	-	-	-	1.5199	PER64
AT5G42655	Dependent	Activated	Activated	-	-	-	-	1.21363	AT5G42655
AT5G42660	Dependent	Activated	Activated	-	-	-	-	1.35762	AT5G42660
AT5G43180	Dependent	Activated	Activated	-	-	-	-	1.62791	AT5G43180
AT5G44560	Dependent	Activated	Activated	-	-	-	-	1.84596	VPS2.2
AT5G45310	Dependent	Activated	Activated	-	-	-	-	1.42212	AT5G45310
AT5G47200	Dependent	Activated	Activated	-	-	-	-	0.660276	RAB1A
AT5G47720	Dependent	Activated	Activated	-	-	-	-	0.616989	AACT1
AT5G50200	Dependent	Activated	Activated	-	-	-	-	1.04988	WR3
AT5G52790	Dependent	Activated	Activated	-	-	-	-	3.36708	AT5G52790
AT5G54080	Dependent	Activated	Activated	-	-	-	-	0.820973	HGO
AT5G57480	Dependent	Activated	Activated	-	-	-	-	1.51811	AT5G57480
AT5G57620	Dependent	Activated	Activated	-	-	-	-	1.60198	MYB36
AT5G59310	Dependent	Activated	Activated	-	-	-	-	4.47863	LTP4
AT5G62770	Dependent	Activated	Activated	-	-	-	-	1.04856	AT5G62770
AT5G63595	Dependent	Activated	Activated	-	-	-	-	2.16125	FLS4
AT5G66390	Dependent	Activated	Activated	-	-	-	-	1.52059	AT5G66390
AT5G67270	Dependent	Activated	Activated	-	-	-	-	1.48409	EB1C
AT1G02850	Dependent	Repressed	Repressed	-	-	-	-	-1.59422	BGLU11
AT1G14270	Dependent	Repressed	Repressed	-	Yes	Yes	Yes	-0.799509	AT1G14270
AT2G38540	Dependent	Repressed	Repressed	-	Yes	Yes	Yes	-1.33533	LP1
AT2G44130	Dependent	Repressed	Repressed	-	Yes	Yes	Yes	-0.615535	AT2G44130
AT2G44920	Dependent	Repressed	Repressed	-	Yes	Yes	Yes	-1.99146	AT2G44920
AT3G47650	Dependent	Repressed	Repressed	-	Yes	Yes	Yes	-2.05576	AT3G47650
AT3G61470	Dependent	Repressed	Repressed	-	Yes	Yes	Yes	-0.944075	LHCA2
AT4G01690	Dependent	Repressed	Repressed	-	Yes	Yes	Yes	-0.900163	PPOX
AT4G25630	Dependent	Repressed	Repressed	-	Yes	Yes	Yes	-0.703491	FIB2
AT1G28570	Dependent	Repressed	Repressed	-	Yes	Yes	-	-1.28978	AT1G28570
AT1G48350	Dependent	Repressed	Repressed	-	Yes	Yes	-	-1.51392	EMB3105
AT2G37690	Dependent	Repressed	Repressed	-	Yes	Yes	-	-0.853912	AT2G37690
AT2G41950	Dependent	Repressed	Repressed	-	Yes	Yes	-	-1.3862	AT2G41950
AT2G47450	Dependent	Repressed	Repressed	-	Yes	Yes	-	-1.56179	CAO
AT3G15110	Dependent	Repressed	Repressed	-	Yes	Yes	-	-1.14395	AT3G15110
AT3G23940	Dependent	Repressed	Repressed	-	Yes	Yes	-	-0.886758	AT3G23940
AT4G25050	Dependent	Repressed	Repressed	-	Yes	Yes	-	-1.82775	ACP4
AT5G07020	Dependent	Repressed	Repressed	-	Yes	Yes	-	-1.26144	AT5G07020
AT5G26800	Dependent	Repressed	Repressed	-	Yes	Yes	-	-1.42726	AT5G26800
AT5G66090	Dependent	Repressed	Repressed	-	Yes	Yes	-	-0.609691	AT5G66090
AT1G03475	Dependent	Repressed	Repressed	-	Yes	-	Yes	-0.705032	LIN2
AT1G17220	Dependent	Repressed	Repressed	-	Yes	-	Yes	-1.14831	FUG1
AT1G35560	Dependent	Repressed	Repressed	-	Yes	-	-	-1.71743	AT1G35560
AT1G64950	Dependent	Repressed	Repressed	-	Yes	-	-	-3.14749	CYP89A5
AT1G79040	Dependent	Repressed	Repressed	-	Yes	-	-	-1.40775	PSBR
AT2G14880	Dependent	Repressed	Repressed	-	Yes	-	-	-1.2851	AT2G14880
AT2G47590	Dependent	Repressed	Repressed	-	Yes	-	-	-1.16143	PHR2
AT3G20370	Dependent	Repressed	Repressed	-	Yes	-	-	-1.42503	AT3G20370
AT3G23400	Dependent	Repressed	Repressed	-	Yes	-	-	-0.86964	FIB4
AT3G25660	Dependent	Repressed	Repressed	-	Yes	-	-	-1.29986	AT3G25660
AT3G29250	Dependent	Repressed	Repressed	-	Yes	-	-	-1.48953	SDR4
AT3G50070	Dependent	Repressed	Repressed	-	Yes	-	-	-0.801805	CYCD3%3B3
AT4G02530	Dependent	Repressed	Repressed	-	Yes	-	-	-1.07988	AT4G02530
AT4G12550	Dependent	Repressed	Repressed	-	Yes	-	-	-0.811812	AIR1
AT5G18660	Dependent	Repressed	Repressed	-	Yes	-	-	-2.48756	PCB2
AT5G24300	Dependent	Repressed	Repressed	-	Yes	-	-	-0.740146	SS1
AT5G48000	Dependent	Repressed	Repressed	-	Yes	-	-	-0.914326	CYP708A2
AT5G51820	Dependent	Repressed	Repressed	-	Yes	-	-	-1.24806	PGM
AT5G54770	Dependent	Repressed	Repressed	-	Yes	-	-	-0.746823	THI1
AT5G63420	Dependent	Repressed	Repressed	-	Yes	-	-	-1.38556	emb2746
AT1G13270	Dependent	Repressed	Repressed	-	-	Yes	Yes	-2.28778	MAP1C
AT2G22990	Dependent	Repressed	Repressed	-	-	Yes	Yes	-0.82279	SNG1
AT2G34640	Dependent	Repressed	Repressed	-	-	Yes	Yes	-0.715175	PTAC12
AT2G40490	Dependent	Repressed	Repressed	-	-	Yes	Yes	-1.57077	HEME2
AT2G46820	Dependent	Repressed	Repressed	-	-	Yes	Yes	-1.03574	PSI-P
AT3G15520	Dependent	Repressed	Repressed	-	-	Yes	Yes	-1.27014	AT3G15520
AT3G54090	Dependent	Repressed	Repressed	-	-	Yes	Yes	-1.74771	FLN1
AT5G01530	Dependent	Repressed	Repressed	-	-	Yes	Yes	-0.860407	LHCB4.1
AT5G18600	Dependent	Repressed	Repressed	-	-	Yes	Yes	-1.81087	AT5G18600
AT1G03130	Dependent	Repressed	Repressed	-	-	Yes	-	-1.21624	PSAD-2
AT1G10960	Dependent	Repressed	Repressed	-	-	Yes	-	-0.755787	FD1
AT1G12900	Dependent	Repressed	Repressed	-	-	Yes	-	-1.93675	GAPA-2
AT1G20340	Dependent	Repressed	Repressed	-	-	Yes	-	-1.76433	DRT112
AT1G22750	Dependent	Repressed	Repressed	-	-	Yes	-	-0.732618	AT1G22750
AT1G32200	Dependent	Repressed	Repressed	-	-	Yes	-	-0.980743	ATS1
AT1G50910	Dependent	Repressed	Repressed	-	-	Yes	-	-0.975427	AT1G50910
AT1G62750	Dependent	Repressed	Repressed	-	-	Yes	-	-1.21838	SCO1
AT1G67740	Dependent	Repressed	Repressed	-	-	Yes	-	-1.12208	PSBY
AT1G69740	Dependent	Repressed	Repressed	-	-	Yes	-	-1.40506	HEMB1
AT1G72610	Dependent	Repressed	Repressed	-	-	Yes	-	-2.71636	GER1
AT1G77490	Dependent	Repressed	Repressed	-	-	Yes	-	-0.865413	TAPX
AT1G80640	Dependent	Repressed	Repressed	-	-	Yes	-	-1.18093	AT1G80640
AT2G40690	Dependent	Repressed	Repressed	-	-	Yes	-	-1.22755	GLY1
AT3G16130	Dependent	Repressed	Repressed	-	-	Yes	-	-0.702091	ROPGEF13
AT3G63160	Dependent	Repressed	Repressed	-	-	Yes	-	-1.51204	OEP6
AT4G27520	Dependent	Repressed	Repressed	-	-	Yes	-	-1.1339	ENODL2
AT4G35250	Dependent	Repressed	Repressed	-	-	Yes	-	-1.15689	HCF244
AT5G66570	Dependent	Repressed	Repressed	-	-	Yes	-	-1.3849	PSBO1
AT2G01021	Dependent	Repressed	Repressed	-	-	-	Yes	-0.62456	AT2G01021
AT3G50685	Dependent	Repressed	Repressed	-	-	-	Yes	-1.20426	AT3G50685
AT5G58330	Dependent	Repressed	Repressed	-	-	-	Yes	-0.661272	AT5G58330
AT1G03680	Dependent	Repressed	Repressed	-	-	-	-	-1.12313	TRXm1
AT1G04640	Dependent	Repressed	Repressed	-	-	-	-	-1.13241	LIP2
AT1G05680	Dependent	Repressed	Repressed	-	-	-	-	-1.80853	UGT74E2
AT1G06680	Dependent	Repressed	Repressed	-	-	-	-	-0.7604	PSBP-1
AT1G08520	Dependent	Repressed	Repressed	-	-	-	-	-1.24246	ALB1
AT1G09340	Dependent	Repressed	Repressed	-	-	-	-	-1.68926	CRB
AT1G09800	Dependent	Repressed	Repressed	-	-	-	-	-1.14569	AT1G09800
AT1G09830	Dependent	Repressed	Repressed	-	-	-	-	-1.06335	PUR2
AT1G09900	Dependent	Repressed	Repressed	-	-	-	-	-1.93648	AT1G09900
AT1G10522	Dependent	Repressed	Repressed	-	-	-	-	-1.03581	PRIN2
AT1G12800	Dependent	Repressed	Repressed	-	-	-	-	-1.23711	AT1G12800
AT1G14150	Dependent	Repressed	Repressed	-	-	-	-	-0.994045	PnsL2
AT1G15140	Dependent	Repressed	Repressed	-	-	-	-	-1.03537	AT1G15140
AT1G15440	Dependent	Repressed	Repressed	-	-	-	-	-0.663123	PWP2
AT1G17650	Dependent	Repressed	Repressed	-	-	-	-	-1.66175	GLYR2
AT1G18060	Dependent	Repressed	Repressed	-	-	-	-	-1.20904	AT1G18060
AT1G22850	Dependent	Repressed	Repressed	-	-	-	-	-0.63444	AT1G22850
AT1G23740	Dependent	Repressed	Repressed	-	-	-	-	-1.27724	AOR
AT1G31330	Dependent	Repressed	Repressed	-	-	-	-	-1.08808	PSAF
AT1G32220	Dependent	Repressed	Repressed	-	-	-	-	-1.0768	AT1G32220
AT1G32470	Dependent	Repressed	Repressed	-	-	-	-	-0.598559	AT1G32470
AT1G32550	Dependent	Repressed	Repressed	-	-	-	-	-1.42022	FdC2
AT1G44920	Dependent	Repressed	Repressed	-	-	-	-	-0.889321	AT1G44920
AT1G45474	Dependent	Repressed	Repressed	-	-	-	-	-1.26117	Lhca5
AT1G48570	Dependent	Repressed	Repressed	-	-	-	-	-1.04638	AT1G48570
AT1G52070	Dependent	Repressed	Repressed	-	-	-	-	-1.73615	AT1G52070
AT1G52220	Dependent	Repressed	Repressed	-	-	-	-	-1.28332	AT1G52220
AT1G54500	Dependent	Repressed	Repressed	-	-	-	-	-1.21359	AT1G54500
AT1G54780	Dependent	Repressed	Repressed	-	-	-	-	-0.971957	TLP18.3
AT1G55670	Dependent	Repressed	Repressed	-	-	-	-	-1.53583	PSAG
AT1G57770	Dependent	Repressed	Repressed	-	-	-	-	-1.72613	AT1G57770
AT1G58150	Dependent	Repressed	Repressed	-	-	-	-	-2.22452	AT1G58150
AT1G58290	Dependent	Repressed	Repressed	-	-	-	-	-1.86609	HEMA1
AT1G59990	Dependent	Repressed	Repressed	-	-	-	-	-0.970769	EMB3108
AT1G60600	Dependent	Repressed	Repressed	-	-	-	-	-1.56851	ABC4
AT1G61520	Dependent	Repressed	Repressed	-	-	-	-	-1.29184	LHCA3
AT1G66430	Dependent	Repressed	Repressed	-	-	-	-	-1.03509	AT1G66430
AT1G66820	Dependent	Repressed	Repressed	-	-	-	-	-1.34432	AT1G66820
AT1G68590	Dependent	Repressed	Repressed	-	-	-	-	-1.67394	PSRP3/1
AT1G69200	Dependent	Repressed	Repressed	-	-	-	-	-1.47156	FLN2
AT1G71260	Dependent	Repressed	Repressed	-	-	-	-	-1.33072	ATWHY2
AT1G71500	Dependent	Repressed	Repressed	-	-	-	-	-1.16203	AT1G71500
AT1G78460	Dependent	Repressed	Repressed	-	-	-	-	-1.8781	AT1G78460
AT1G78820	Dependent	Repressed	Repressed	-	-	-	-	-0.876244	AT1G78820
AT1G79560	Dependent	Repressed	Repressed	-	-	-	-	-1.70873	FTSH12
AT2G02740	Dependent	Repressed	Repressed	-	-	-	-	-1.52255	WHY3
AT2G04030	Dependent	Repressed	Repressed	-	-	-	-	-1.38354	CR88
AT2G04040	Dependent	Repressed	Repressed	-	-	-	-	-1.46831	DTX1
AT2G04530	Dependent	Repressed	Repressed	-	-	-	-	-1.35961	CPZ
AT2G06520	Dependent	Repressed	Repressed	-	-	-	-	-1.2584	PSBX
AT2G20260	Dependent	Repressed	Repressed	-	-	-	-	-0.668022	PSAE-2
AT2G20585	Dependent	Repressed	Repressed	-	-	-	-	-0.744573	NFD6
AT2G20690	Dependent	Repressed	Repressed	-	-	-	-	-0.695126	AT2G20690
AT2G21280	Dependent	Repressed	Repressed	-	-	-	-	-1.05294	SULA
AT2G21385	Dependent	Repressed	Repressed	-	-	-	-	-1.0286	AT2G21385
AT2G21860	Dependent	Repressed	Repressed	-	-	-	-	-1.27317	AT2G21860
AT2G23670	Dependent	Repressed	Repressed	-	-	-	-	-1.34056	YCF37
AT2G25830	Dependent	Repressed	Repressed	-	-	-	-	-1.04876	AT2G25830
AT2G26930	Dependent	Repressed	Repressed	-	-	-	-	-1.24191	CDPMEK
AT2G29180	Dependent	Repressed	Repressed	-	-	-	-	-1.18726	AT2G29180
AT2G30950	Dependent	Repressed	Repressed	-	-	-	-	-1.20239	VAR2
AT2G31400	Dependent	Repressed	Repressed	-	-	-	-	-1.08291	GUN1
AT2G32180	Dependent	Repressed	Repressed	-	-	-	-	-1.19776	PTAC18
AT2G34060	Dependent	Repressed	Repressed	-	-	-	-	-1.94147	Peroxidase family
AT2G37660	Dependent	Repressed	Repressed	-	-	-	-	-1.51826	AT2G37660
AT2G38380	Dependent	Repressed	Repressed	-	-	-	-	-1.06287	Peroxidase family
AT2G39730	Dependent	Repressed	Repressed	-	-	-	-	-1.27336	RCA
AT2G41680	Dependent	Repressed	Repressed	-	-	-	-	-0.784461	NTRC
AT2G43560	Dependent	Repressed	Repressed	-	-	-	-	-1.20207	AT2G43560
AT2G44040	Dependent	Repressed	Repressed	-	-	-	-	-2.11132	AT2G44040
AT2G44640	Dependent	Repressed	Repressed	-	-	-	-	-1.85857	AT2G44640
AT2G48070	Dependent	Repressed	Repressed	-	-	-	-	-1.13338	RPH1
AT3G04550	Dependent	Repressed	Repressed	-	-	-	-	-1.06641	AT3G04550
AT3G04790	Dependent	Repressed	Repressed	-	-	-	-	-1.43032	EMB3119
AT3G05600	Dependent	Repressed	Repressed	-	-	-	-	-1.75021	AT3G05600
AT3G05730	Dependent	Repressed	Repressed	-	-	-	-	-0.71053	AT3G05730
AT3G06730	Dependent	Repressed	Repressed	-	-	-	-	-1.27028	AT3G06730
AT3G08920	Dependent	Repressed	Repressed	-	-	-	-	-1.96399	AT3G08920
AT3G11170	Dependent	Repressed	Repressed	-	-	-	-	-1.11122	FAD7
AT3G12780	Dependent	Repressed	Repressed	-	-	-	-	-0.854681	PGK1
AT3G13470	Dependent	Repressed	Repressed	-	-	-	-	-1.96419	Cpn60beta2
AT3G14900	Dependent	Repressed	Repressed	-	-	-	-	-2.27936	EMB3120
AT3G15360	Dependent	Repressed	Repressed	-	-	-	-	-1.05506	TRX-M4
AT3G16140	Dependent	Repressed	Repressed	-	-	-	-	-0.74567	PSAH-1
AT3G16520	Dependent	Repressed	Repressed	-	-	-	-	-1.43926	UGT88A1
AT3G18890	Dependent	Repressed	Repressed	-	-	-	-	-0.833611	Tic62
AT3G22310	Dependent	Repressed	Repressed	-	-	-	-	-0.96947	PMH1
AT3G23570	Dependent	Repressed	Repressed	-	-	-	-	-1.90955	AT3G23570
AT3G23830	Dependent	Repressed	Repressed	-	-	-	-	-1.0256	GRP4
AT3G25410	Dependent	Repressed	Repressed	-	-	-	-	-0.805272	AT3G25410
AT3G26570	Dependent	Repressed	Repressed	-	-	-	-	-1.31469	PHT2%3B1
AT3G26650	Dependent	Repressed	Repressed	-	-	-	-	-1.43998	GAPA
AT3G26710	Dependent	Repressed	Repressed	-	-	-	-	-1.85166	CCB1
AT3G27180	Dependent	Repressed	Repressed	-	-	-	-	-1.15174	AT3G27180
AT3G28460	Dependent	Repressed	Repressed	-	-	-	-	-1.69454	AT3G28460
AT3G44750	Dependent	Repressed	Repressed	-	-	-	-	-0.623229	HDA3
AT3G44890	Dependent	Repressed	Repressed	-	-	-	-	-1.07338	RPL9
AT3G45050	Dependent	Repressed	Repressed	-	-	-	-	-1	AT3G45050
AT3G47070	Dependent	Repressed	Repressed	-	-	-	-	-0.795663	AT3G47070
AT3G48100	Dependent	Repressed	Repressed	-	-	-	-	-0.870345	RR5
AT3G48730	Dependent	Repressed	Repressed	-	-	-	-	-1.8019	GSA2
AT3G53560	Dependent	Repressed	Repressed	-	-	-	-	-0.751556	AT3G53560
AT3G53900	Dependent	Repressed	Repressed	-	-	-	-	-1.33089	UPP
AT3G55400	Dependent	Repressed	Repressed	-	-	-	-	-0.836668	OVA1
AT3G55800	Dependent	Repressed	Repressed	-	-	-	-	-0.881661	SBPASE
AT3G56010	Dependent	Repressed	Repressed	-	-	-	-	-1.41635	AT3G56010
AT3G56070	Dependent	Repressed	Repressed	-	-	-	-	-1.0911	ROC2
AT3G58140	Dependent	Repressed	Repressed	-	-	-	-	-0.764707	AT3G58140
AT3G59250	Dependent	Repressed	Repressed	-	-	-	-	-1.79248	AT3G59250
AT3G61100	Dependent	Repressed	Repressed	-	-	-	-	-1.19526	AT3G61100
AT3G62030	Dependent	Repressed	Repressed	-	-	-	-	-2.15887	ROC4
AT3G62530	Dependent	Repressed	Repressed	-	-	-	-	-0.93917	AT3G62530
AT3G63410	Dependent	Repressed	Repressed	-	-	-	-	-1.01865	APG1
AT3G63490	Dependent	Repressed	Repressed	-	-	-	-	-0.993769	EMB3126
AT4G00165	Dependent	Repressed	Repressed	-	-	-	-	-1.01784	AT4G00165
AT4G01050	Dependent	Repressed	Repressed	-	-	-	-	-1.18532	TROL
AT4G02770	Dependent	Repressed	Repressed	-	-	-	-	-1.24356	PSAD-1
AT4G02790	Dependent	Repressed	Repressed	-	-	-	-	-1.30727	EMB3129
AT4G04640	Dependent	Repressed	Repressed	-	-	-	-	-0.744967	ATPC1
AT4G09650	Dependent	Repressed	Repressed	-	-	-	-	-1.63982	ATPD
AT4G12600	Dependent	Repressed	Repressed	-	-	-	-	-1.26405	AT4G12600
AT4G12800	Dependent	Repressed	Repressed	-	-	-	-	-1.4194	PSAL
AT4G13170	Dependent	Repressed	Repressed	-	-	-	-	-0.6873	AT4G13170
AT4G15910	Dependent	Repressed	Repressed	-	-	-	-	-0.6329	DI21
AT4G16390	Dependent	Repressed	Repressed	-	-	-	-	-1.55635	SVR7
AT4G16410	Dependent	Repressed	Repressed	-	-	-	-	-1.43454	AT4G16410
AT4G18520	Dependent	Repressed	Repressed	-	-	-	-	-1.01669	AT4G18520
AT4G24930	Dependent	Repressed	Repressed	-	-	-	-	-0.690823	AT4G24930
AT4G27600	Dependent	Repressed	Repressed	-	-	-	-	-0.853556	NARA5
AT4G28080	Dependent	Repressed	Repressed	-	-	-	-	-1.01346	AT4G28080
AT4G28210	Dependent	Repressed	Repressed	-	-	-	-	-1.65624	EMB1923
AT4G28780	Dependent	Repressed	Repressed	-	-	-	-	-3.23307	AT4G28780
AT4G30720	Dependent	Repressed	Repressed	-	-	-	-	-1.20448	PDE327
AT4G30950	Dependent	Repressed	Repressed	-	-	-	-	-1.18546	FAD6
AT4G34290	Dependent	Repressed	Repressed	-	-	-	-	-1.82658	AT4G34290
AT4G39960	Dependent	Repressed	Repressed	-	-	-	-	-1.10094	AT4G39960
AT5G01920	Dependent	Repressed	Repressed	-	-	-	-	-0.904219	STN8
AT5G03800	Dependent	Repressed	Repressed	-	-	-	-	-1.95332	EMB175
AT5G05580	Dependent	Repressed	Repressed	-	-	-	-	-1.07423	FAD8
AT5G05740	Dependent	Repressed	Repressed	-	-	-	-	-1.7609	EGY2
AT5G06290	Dependent	Repressed	Repressed	-	-	-	-	-1.05738	AT5G06290
AT5G08280	Dependent	Repressed	Repressed	-	-	-	-	-1.33013	HEMC
AT5G08410	Dependent	Repressed	Repressed	-	-	-	-	-1.46144	FTRA2
AT5G08650	Dependent	Repressed	Repressed	-	-	-	-	-1.19608	AT5G08650
AT5G10690	Dependent	Repressed	Repressed	-	-	-	-	-0.903436	AT5G10690
AT5G11450	Dependent	Repressed	Repressed	-	-	-	-	-1.94254	PPD5
AT5G12860	Dependent	Repressed	Repressed	-	-	-	-	-0.888036	DiT1
AT5G13510	Dependent	Repressed	Repressed	-	-	-	-	-0.967273	EMB3136
AT5G13650	Dependent	Repressed	Repressed	-	-	-	-	-1.16269	SVR3
AT5G13930	Dependent	Repressed	Repressed	-	-	-	-	-1.92119	TT4
AT5G16010	Dependent	Repressed	Repressed	-	-	-	-	-1.00813	AT5G16010
AT5G17050	Dependent	Repressed	Repressed	-	-	-	-	-1.2804	UGT78D2
AT5G18570	Dependent	Repressed	Repressed	-	-	-	-	-1.402	EMB269
AT5G19750	Dependent	Repressed	Repressed	-	-	-	-	-0.932245	AT5G19750
AT5G23060	Dependent	Repressed	Repressed	-	-	-	-	-2.11669	CaS
AT5G23310	Dependent	Repressed	Repressed	-	-	-	-	-1.39845	FSD3
AT5G23830	Dependent	Repressed	Repressed	-	-	-	-	-1.58893	AT5G23830
AT5G24850	Dependent	Repressed	Repressed	-	-	-	-	-1.66149	CRY3
AT5G28500	Dependent	Repressed	Repressed	-	-	-	-	-1.68027	AT5G28500
AT5G36120	Dependent	Repressed	Repressed	-	-	-	-	-2.95273	CCB3
AT5G36700	Dependent	Repressed	Repressed	-	-	-	-	-1.38076	PGLP1
AT5G40950	Dependent	Repressed	Repressed	-	-	-	-	-2.14077	RPL27
AT5G42270	Dependent	Repressed	Repressed	-	-	-	-	-1.2547	VAR1
AT5G42765	Dependent	Repressed	Repressed	-	-	-	-	-1.02547	AT5G42765
AT5G45680	Dependent	Repressed	Repressed	-	-	-	-	-2.48969	FKBP13
AT5G45930	Dependent	Repressed	Repressed	-	-	-	-	-1.77414	CHLI2
AT5G46110	Dependent	Repressed	Repressed	-	-	-	-	-0.819875	APE2
AT5G46580	Dependent	Repressed	Repressed	-	-	-	-	-2.10731	AT5G46580
AT5G51010	Dependent	Repressed	Repressed	-	-	-	-	-0.969647	AT5G51010
AT5G51100	Dependent	Repressed	Repressed	-	-	-	-	-2.05616	FSD2
AT5G51110	Dependent	Repressed	Repressed	-	-	-	-	-1.24613	AT5G51110
AT5G55220	Dependent	Repressed	Repressed	-	-	-	-	-1.08321	AT5G55220
AT5G55280	Dependent	Repressed	Repressed	-	-	-	-	-1.44554	FTSZ1-1
AT5G58250	Dependent	Repressed	Repressed	-	-	-	-	-1.68233	EMB3143
AT5G59250	Dependent	Repressed	Repressed	-	-	-	-	-0.899322	AT5G59250
AT5G60600	Dependent	Repressed	Repressed	-	-	-	-	-0.776729	HDS
AT5G62790	Dependent	Repressed	Repressed	-	-	-	-	-0.772338	DXR
AT5G62840	Dependent	Repressed	Repressed	-	-	-	-	-1.43948	AT5G62840
AT5G63310	Dependent	Repressed	Repressed	-	-	-	-	-1.58304	NDPK2
AT5G64040	Dependent	Repressed	Repressed	-	-	-	-	-1.65309	PSAN
AT5G67260	Dependent	Repressed	Repressed	-	-	-	-	-1.4114	CYCD3%3B2
ATCG00070	Dependent	Repressed	Repressed	-	-	-	-	-3.98902	PSBK
ATCG00080	Dependent	Repressed	Repressed	-	-	-	-	-3.37551	PSBI
ATCG00130	Dependent	Repressed	Repressed	-	-	-	-	-1.74436	ATPF
ATCG00140	Dependent	Repressed	Repressed	-	-	-	-	-1.29059	ATPH
ATCG00280	Dependent	Repressed	Repressed	-	-	-	-	-1.44155	PSBC
ATCG00300	Dependent	Repressed	Repressed	-	-	-	-	-1.62089	YCF9
ATCG00340	Dependent	Repressed	Repressed	-	-	-	-	-0.893376	PSAB
ATCG00350	Dependent	Repressed	Repressed	-	-	-	-	-1.06215	PSAA
ATCG00360	Dependent	Repressed	Repressed	-	-	-	-	-1.91071	YCF3
ATCG00380	Dependent	Repressed	Repressed	-	-	-	-	-1.63206	RPS4
ATCG00440	Dependent	Repressed	Repressed	-	-	-	-	-1.63433	NDHC
ATCG00520	Dependent	Repressed	Repressed	-	-	-	-	-2.20306	YCF4
ATCG00540	Dependent	Repressed	Repressed	-	-	-	-	-1.89775	PETA
ATCG00550	Dependent	Repressed	Repressed	-	-	-	-	-1.64999	PSBJ
ATCG00560	Dependent	Repressed	Repressed	-	-	-	-	-1.43179	PSBL
ATCG00570	Dependent	Repressed	Repressed	-	-	-	-	-1.3285	PSBF
ATCG00580	Dependent	Repressed	Repressed	-	-	-	-	-1.40011	PSBE
ATCG00590	Dependent	Repressed	Repressed	-	-	-	-	-2.32959	ORF31
ATCG00600	Dependent	Repressed	Repressed	-	-	-	-	-2.90373	PETG
ATCG00640	Dependent	Repressed	Repressed	-	-	-	-	-2.14816	RPL33
ATCG00650	Dependent	Repressed	Repressed	-	-	-	-	-1.91633	RPS18
ATCG00660	Dependent	Repressed	Repressed	-	-	-	-	-2.07474	RPL20
ATCG00680	Dependent	Repressed	Repressed	-	-	-	-	-0.811664	PSBB
ATCG00690	Dependent	Repressed	Repressed	-	-	-	-	-1.68006	PSBT
ATCG00700	Dependent	Repressed	Repressed	-	-	-	-	-1.09104	PSBN
ATCG00710	Dependent	Repressed	Repressed	-	-	-	-	-1.21251	PSBH
ATCG00730	Dependent	Repressed	Repressed	-	-	-	-	-1.32577	PETD
ATCG00800	Dependent	Repressed	Repressed	-	-	-	-	-0.778951	RPS3
ATCG01050	Dependent	Repressed	Repressed	-	-	-	-	-0.962765	NDHD
ATCG01060	Dependent	Repressed	Repressed	-	-	-	-	-1.63197	PSAC
ATCG01070	Dependent	Repressed	Repressed	-	-	-	-	-1.28188	NDHE
AT1G04240	Dependent	Activated	-	Repressed	Yes	Yes	Yes	2.18291	SHY2
AT1G12500	Dependent	Activated	-	Repressed	Yes	Yes	Yes	1.41231	AT1G12500
AT1G19835	Dependent	Activated	-	Repressed	Yes	Yes	Yes	1.5526	AT1G19835
AT1G22330	Dependent	Activated	-	Repressed	Yes	Yes	Yes	1.80639	AT1G22330
AT1G23080	Dependent	Activated	-	Repressed	Yes	Yes	Yes	0.700967	PIN7
AT1G25230	Dependent	Activated	-	Repressed	Yes	Yes	Yes	0.891371	AT1G25230
AT1G29520	Dependent	Activated	-	Repressed	Yes	Yes	Yes	1.33551	AT1G29520
AT1G54120	Dependent	Activated	-	Repressed	Yes	Yes	Yes	1.31125	AT1G54120
AT1G72160	Dependent	Activated	-	Repressed	Yes	Yes	Yes	1.55425	AT1G72160
AT1G78260	Dependent	Activated	-	Repressed	Yes	Yes	Yes	2.11199	AT1G78260
AT1G78700	Dependent	Activated	-	Repressed	Yes	Yes	Yes	0.845536	BEH4
AT1G79700	Dependent	Activated	-	Repressed	Yes	Yes	Yes	1.19098	WRI4
AT1G80280	Dependent	Activated	-	Repressed	Yes	Yes	Yes	1.98249	AT1G80280
AT2G14960	Dependent	Activated	-	Repressed	Yes	Yes	Yes	1.8789	GH3.1
AT2G39010	Dependent	Activated	-	Repressed	Yes	Yes	Yes	0.791697	PIP2E
AT2G40610	Dependent	Activated	-	Repressed	Yes	Yes	Yes	3.10811	EXPA8
AT2G42380	Dependent	Activated	-	Repressed	Yes	Yes	Yes	2.70494	BZIP34
AT2G45960	Dependent	Activated	-	Repressed	Yes	Yes	Yes	0.821398	PIP1B
AT2G47440	Dependent	Activated	-	Repressed	Yes	Yes	Yes	1.79824	AT2G47440
AT3G04730	Dependent	Activated	-	Repressed	Yes	Yes	Yes	0.648212	IAA16
AT3G07010	Dependent	Activated	-	Repressed	Yes	Yes	Yes	1.82856	AT3G07010
AT3G16240	Dependent	Activated	-	Repressed	Yes	Yes	Yes	1.40835	DELTA-TIP
AT3G16850	Dependent	Activated	-	Repressed	Yes	Yes	Yes	1.20861	AT3G16850
AT3G18040	Dependent	Activated	-	Repressed	Yes	Yes	Yes	1.01438	MPK9
AT3G23050	Dependent	Activated	-	Repressed	Yes	Yes	Yes	0.721162	IAA7
AT3G25717	Dependent	Activated	-	Repressed	Yes	Yes	Yes	0.759399	RTFL16
AT3G62660	Dependent	Activated	-	Repressed	Yes	Yes	Yes	0.702448	GATL7
AT4G12420	Dependent	Activated	-	Repressed	Yes	Yes	Yes	0.769519	SKU5
AT4G12730	Dependent	Activated	-	Repressed	Yes	Yes	Yes	2.03225	FLA2
AT4G14560	Dependent	Activated	-	Repressed	Yes	Yes	Yes	2.53183	IAA1
AT4G35100	Dependent	Activated	-	Repressed	Yes	Yes	Yes	1.3423	PIP3
AT4G35470	Dependent	Activated	-	Repressed	Yes	Yes	Yes	0.692742	PIRL4
AT5G22940	Dependent	Activated	-	Repressed	Yes	Yes	Yes	0.79492	F8H
AT1G01620	Dependent	Activated	-	Repressed	Yes	Yes	-	0.954918	PIP1C
AT1G23030	Dependent	Activated	-	Repressed	Yes	Yes	-	0.990813	AT1G23030
AT2G19880	Dependent	Activated	-	Repressed	Yes	Yes	-	1.01088	AT2G19880
AT2G22970	Dependent	Activated	-	Repressed	Yes	Yes	-	1.57011	SCPL11
AT2G34070	Dependent	Activated	-	Repressed	Yes	Yes	-	1.65207	TBL37
AT2G45470	Dependent	Activated	-	Repressed	Yes	Yes	-	0.836815	FLA8
AT3G06070	Dependent	Activated	-	Repressed	Yes	Yes	-	2.48046	AT3G06070
AT3G21560	Dependent	Activated	-	Repressed	Yes	Yes	-	0.952857	UGT84A2
AT5G03040	Dependent	Activated	-	Repressed	Yes	Yes	-	0.932685	iqd2
AT5G15350	Dependent	Activated	-	Repressed	Yes	Yes	-	1.60752	ENODL17
AT5G16600	Dependent	Activated	-	Repressed	Yes	Yes	-	1.43927	MYB43
AT5G19340	Dependent	Activated	-	Repressed	Yes	Yes	-	1.05	AT5G19340
AT5G40890	Dependent	Activated	-	Repressed	Yes	Yes	-	0.758092	CLC-A
AT5G54380	Dependent	Activated	-	Repressed	Yes	Yes	-	0.982707	THE1
AT5G63450	Dependent	Activated	-	Repressed	Yes	Yes	-	2.33095	CYP94B1
AT5G65390	Dependent	Activated	-	Repressed	Yes	Yes	-	1.06386	AGP7
AT1G19110	Dependent	Activated	-	Repressed	Yes	-	Yes	0.654296	AT1G19110
AT2G01680	Dependent	Activated	-	Repressed	Yes	-	Yes	0.639452	AT2G01680
AT2G29550	Dependent	Activated	-	Repressed	Yes	-	Yes	0.61315	TUB7
AT5G37260	Dependent	Activated	-	Repressed	Yes	-	Yes	0.727948	RVE2
AT1G11600	Dependent	Activated	-	Repressed	Yes	-	-	0.800855	CYP77B1
AT1G24440	Dependent	Activated	-	Repressed	Yes	-	-	0.906098	AT1G24440
AT1G48240	Dependent	Activated	-	Repressed	Yes	-	-	1.32524	NPSN12
AT1G61170	Dependent	Activated	-	Repressed	Yes	-	-	1.69658	AT1G61170
AT2G39050	Dependent	Activated	-	Repressed	Yes	-	-	0.759657	EULS3
AT3G11690	Dependent	Activated	-	Repressed	Yes	-	-	1.43498	AT3G11690
AT3G50350	Dependent	Activated	-	Repressed	Yes	-	-	1.32324	AT3G50350
AT4G00400	Dependent	Activated	-	Repressed	Yes	-	-	1.20019	GPAT8
AT4G08150	Dependent	Activated	-	Repressed	Yes	-	-	1.55758	KNAT1
AT4G23670	Dependent	Activated	-	Repressed	Yes	-	-	1.02771	AT4G23670
AT4G28040	Dependent	Activated	-	Repressed	Yes	-	-	1.11467	UMAMIT33
AT4G37450	Dependent	Activated	-	Repressed	Yes	-	-	1.20266	AGP18
AT5G11420	Dependent	Activated	-	Repressed	Yes	-	-	1.18302	AT5G11420
AT5G50760	Dependent	Activated	-	Repressed	Yes	-	-	1.0258	AT5G50760
AT5G52060	Dependent	Activated	-	Repressed	Yes	-	-	1.22259	BAG1
AT5G55850	Dependent	Activated	-	Repressed	Yes	-	-	0.657588	NOI
AT5G57685	Dependent	Activated	-	Repressed	Yes	-	-	0.660502	GDU3
AT5G59350	Dependent	Activated	-	Repressed	Yes	-	-	1.85009	AT5G59350
AT1G07590	Dependent	Activated	-	Repressed	-	Yes	Yes	1.40554	AT1G07590
AT2G42900	Dependent	Activated	-	Repressed	-	Yes	Yes	1.49676	AT2G42900
AT2G45820	Dependent	Activated	-	Repressed	-	Yes	Yes	1.23215	AT2G45820
AT3G23690	Dependent	Activated	-	Repressed	-	Yes	Yes	0.750032	AT3G23690
AT3G26760	Dependent	Activated	-	Repressed	-	Yes	Yes	1.49278	AT3G26760
AT3G51670	Dependent	Activated	-	Repressed	-	Yes	Yes	1.12444	AT3G51670
AT4G09460	Dependent	Activated	-	Repressed	-	Yes	Yes	0.874347	MYB6
AT4G23870	Dependent	Activated	-	Repressed	-	Yes	Yes	0.876022	AT4G23870
AT4G24275	Dependent	Activated	-	Repressed	-	Yes	Yes	2.25588	AT4G24275
AT5G03520	Dependent	Activated	-	Repressed	-	Yes	Yes	1.36703	RAB8C
AT5G06700	Dependent	Activated	-	Repressed	-	Yes	Yes	1.21188	AT5G06700
AT1G32410	Dependent	Activated	-	Repressed	-	Yes	-	0.896001	AT1G32410
AT1G72200	Dependent	Activated	-	Repressed	-	Yes	-	0.78755	AT1G72200
AT2G28350	Dependent	Activated	-	Repressed	-	Yes	-	0.787019	ARF10
AT3G05640	Dependent	Activated	-	Repressed	-	Yes	-	1.08961	AT3G05640
AT3G12110	Dependent	Activated	-	Repressed	-	Yes	-	1.48296	ACT11
AT3G21550	Dependent	Activated	-	Repressed	-	Yes	-	1.7021	DMP2
AT3G52920	Dependent	Activated	-	Repressed	-	Yes	-	1.75771	AT3G52920
AT4G11020	Dependent	Activated	-	Repressed	-	Yes	-	5.30378	AT4G11020
AT4G16790	Dependent	Activated	-	Repressed	-	Yes	-	1.40505	AT4G16790
AT4G39795	Dependent	Activated	-	Repressed	-	Yes	-	1.45383	AT4G39795
AT5G04190	Dependent	Activated	-	Repressed	-	Yes	-	1.25973	PKS4
AT5G08350	Dependent	Activated	-	Repressed	-	Yes	-	1.98373	AT5G08350
AT5G56170	Dependent	Activated	-	Repressed	-	Yes	-	1.24455	LLG1
AT5G59780	Dependent	Activated	-	Repressed	-	Yes	-	1.64294	MYB59
AT1G08510	Dependent	Activated	-	Repressed	-	-	Yes	1.22436	FATB
AT1G14380	Dependent	Activated	-	Repressed	-	-	Yes	1.02183	IQD28
AT3G04720	Dependent	Activated	-	Repressed	-	-	Yes	0.651855	PR4
AT3G11800	Dependent	Activated	-	Repressed	-	-	Yes	0.624035	AT3G11800
AT3G25930	Dependent	Activated	-	Repressed	-	-	Yes	2.09507	AT3G25930
AT3G53620	Dependent	Activated	-	Repressed	-	-	Yes	1.13597	PPa4
AT3G56480	Dependent	Activated	-	Repressed	-	-	Yes	1.16378	AT3G56480
AT3G63120	Dependent	Activated	-	Repressed	-	-	Yes	0.987829	CYCP1%3B1
AT4G17170	Dependent	Activated	-	Repressed	-	-	Yes	0.952438	RABB1C
AT4G33666	Dependent	Activated	-	Repressed	-	-	Yes	1.86691	AT4G33666
AT5G63970	Dependent	Activated	-	Repressed	-	-	Yes	1.71668	RGLG3
AT1G07610	Dependent	Activated	-	Repressed	-	-	-	1.97461	MT1C
AT1G08160	Dependent	Activated	-	Repressed	-	-	-	1.22547	AT1G08160
AT1G09460	Dependent	Activated	-	Repressed	-	-	-	1.8896	AT1G09460
AT1G15380	Dependent	Activated	-	Repressed	-	-	-	1.35382	GLYI4
AT1G27030	Dependent	Activated	-	Repressed	-	-	-	1.55663	AT1G27030
AT1G30820	Dependent	Activated	-	Repressed	-	-	-	1.05184	AT1G30820
AT1G43790	Dependent	Activated	-	Repressed	-	-	-	0.830269	TED6
AT1G44160	Dependent	Activated	-	Repressed	-	-	-	1.68851	AT1G44160
AT1G44800	Dependent	Activated	-	Repressed	-	-	-	1.00508	SIAR1
AT1G47655	Dependent	Activated	-	Repressed	-	-	-	0.939834	AT1G47655
AT1G49580	Dependent	Activated	-	Repressed	-	-	-	1.14221	AT1G49580
AT1G60060	Dependent	Activated	-	Repressed	-	-	-	1.23527	AT1G60060
AT1G60989	Dependent	Activated	-	Repressed	-	-	-	0.712818	SCRL7
AT1G62620	Dependent	Activated	-	Repressed	-	-	-	1.71492	AT1G62620
AT1G63310	Dependent	Activated	-	Repressed	-	-	-	1.37638	AT1G63310
AT1G63500	Dependent	Activated	-	Repressed	-	-	-	0.659946	BSK7
AT1G69580	Dependent	Activated	-	Repressed	-	-	-	1.45802	AT1G69580
AT2G06850	Dependent	Activated	-	Repressed	-	-	-	1.40802	XTH4
AT2G16980	Dependent	Activated	-	Repressed	-	-	-	1.38954	AT2G16980
AT2G21540	Dependent	Activated	-	Repressed	-	-	-	1.65044	SFH3
AT2G25220	Dependent	Activated	-	Repressed	-	-	-	1.47022	AT2G25220
AT2G25964	Dependent	Activated	-	Repressed	-	-	-	0.758894	AT2G25964
AT2G27010	Dependent	Activated	-	Repressed	-	-	-	1.24648	CYP705A9
AT2G27140	Dependent	Activated	-	Repressed	-	-	-	2.34925	AT2G27140
AT2G28305	Dependent	Activated	-	Repressed	-	-	-	1.89694	LOG1
AT2G35810	Dependent	Activated	-	Repressed	-	-	-	0.872326	AT2G35810
AT2G38610	Dependent	Activated	-	Repressed	-	-	-	1.60664	AT2G38610
AT2G41190	Dependent	Activated	-	Repressed	-	-	-	2.62406	AT2G41190
AT2G46690	Dependent	Activated	-	Repressed	-	-	-	2.14412	AT2G46690
AT3G02480	Dependent	Activated	-	Repressed	-	-	-	1.96998	AT3G02480
AT3G07420	Dependent	Activated	-	Repressed	-	-	-	1.29944	NS2
AT3G11600	Dependent	Activated	-	Repressed	-	-	-	1.56709	AT3G11600
AT3G12977	Dependent	Activated	-	Repressed	-	-	-	1.60927	AT3G12977
AT3G18200	Dependent	Activated	-	Repressed	-	-	-	5.18665	UMAMIT4
AT3G20570	Dependent	Activated	-	Repressed	-	-	-	1.08062	ENODL9
AT3G21710	Dependent	Activated	-	Repressed	-	-	-	0.957355	AT3G21710
AT3G46130	Dependent	Activated	-	Repressed	-	-	-	1.51684	MYB48
AT3G54880	Dependent	Activated	-	Repressed	-	-	-	1.22001	AT3G54880
AT3G55420	Dependent	Activated	-	Repressed	-	-	-	1.25001	AT3G55420
AT3G61550	Dependent	Activated	-	Repressed	-	-	-	0.633828	AT3G61550
AT4G09160	Dependent	Activated	-	Repressed	-	-	-	1.77531	AT4G09160
AT4G09950	Dependent	Activated	-	Repressed	-	-	-	2.32898	AT4G09950
AT4G12330	Dependent	Activated	-	Repressed	-	-	-	1.64295	CYP706A7
AT4G14740	Dependent	Activated	-	Repressed	-	-	-	0.6877	AT4G14740
AT4G18760	Dependent	Activated	-	Repressed	-	-	-	1.27825	RLP51
AT4G20320	Dependent	Activated	-	Repressed	-	-	-	0.998706	AT4G20320
AT4G25830	Dependent	Activated	-	Repressed	-	-	-	1.13033	AT4G25830
AT4G26570	Dependent	Activated	-	Repressed	-	-	-	0.639947	CBL3
AT4G28770	Dependent	Activated	-	Repressed	-	-	-	0.712726	AT4G28770
AT4G33625	Dependent	Activated	-	Repressed	-	-	-	1.14214	AT4G33625
AT4G37330	Dependent	Activated	-	Repressed	-	-	-	0.788949	CYP81D4
AT4G39660	Dependent	Activated	-	Repressed	-	-	-	0.748454	AGT2
AT5G02140	Dependent	Activated	-	Repressed	-	-	-	1.84243	AT5G02140
AT5G07080	Dependent	Activated	-	Repressed	-	-	-	1.31122	AT5G07080
AT5G08370	Dependent	Activated	-	Repressed	-	-	-	1.54546	AGAL2
AT5G18970	Dependent	Activated	-	Repressed	-	-	-	1.0657	AT5G18970
AT5G20885	Dependent	Activated	-	Repressed	-	-	-	1.04507	AT5G20885
AT5G20970	Dependent	Activated	-	Repressed	-	-	-	1.95172	AT5G20970
AT5G45950	Dependent	Activated	-	Repressed	-	-	-	1.7522	AT5G45950
AT5G52120	Dependent	Activated	-	Repressed	-	-	-	1.55529	PP2-A14
AT5G55050	Dependent	Activated	-	Repressed	-	-	-	0.774878	AT5G55050
AT5G57070	Dependent	Activated	-	Repressed	-	-	-	0.956462	AT5G57070
AT5G62480	Dependent	Activated	-	Repressed	-	-	-	1.83129	GSTU9
AT1G28360	Dependent	Repressed	-	Activated	Yes	Yes	Yes	-2.18394	ERF12
AT1G72180	Dependent	Repressed	-	Activated	Yes	Yes	Yes	-1.10963	AT1G72180
AT3G59930	Dependent	Repressed	-	Activated	Yes	Yes	-	-3.63079	AT3G59930
AT4G03210	Dependent	Repressed	-	Activated	Yes	Yes	-	-2.68694	XTH9
AT3G03270	Dependent	Repressed	-	Activated	Yes	-	Yes	-1.67574	AT3G03270
AT4G13390	Dependent	Repressed	-	Activated	Yes	-	Yes	-0.992828	EXT12
AT1G03230	Dependent	Repressed	-	Activated	Yes	-	-	-1.45144	AT1G03230
AT1G11580	Dependent	Repressed	-	Activated	Yes	-	-	-0.652924	PMEPCRA
AT5G40770	Dependent	Repressed	-	Activated	Yes	-	-	-0.61992	PHB3
AT5G03230	Dependent	Repressed	-	Activated	-	Yes	Yes	-0.66696	AT5G03230
AT3G58610	Dependent	Repressed	-	Activated	-	Yes	-	-0.855478	AT3G58610
AT5G02380	Dependent	Repressed	-	Activated	-	Yes	-	-1.0344	MT2B
AT1G08630	Dependent	Repressed	-	Activated	-	-	Yes	-0.905586	THA1
AT1G13440	Dependent	Repressed	-	Activated	-	-	-	-0.59821	GAPC2
AT1G26250	Dependent	Repressed	-	Activated	-	-	-	-1.43435	AT1G26250
AT1G52060	Dependent	Repressed	-	Activated	-	-	-	-1.92146	AT1G52060
AT2G21130	Dependent	Repressed	-	Activated	-	-	-	-1.15223	AT2G21130
AT3G18250	Dependent	Repressed	-	Activated	-	-	-	-1.52278	AT3G18250
AT3G22800	Dependent	Repressed	-	Activated	-	-	-	-1.08836	AT3G22800
AT5G44730	Dependent	Repressed	-	Activated	-	-	-	-1.4771	AT5G44730
AT5G66985	Dependent	Repressed	-	Activated	-	-	-	-1.76211	AT5G66985
AT1G02360	Dependent	Activated	Activated	Activated	Yes	Yes	Yes	0.724358	AT1G02360
AT1G10140	Dependent	Activated	Activated	Activated	Yes	Yes	Yes	0.868223	AT1G10140
AT1G72430	Dependent	Activated	Activated	Activated	Yes	Yes	Yes	1.52528	AT1G72430
AT2G39210	Dependent	Activated	Activated	Activated	Yes	Yes	Yes	1.072	AT2G39210
AT4G22780	Dependent	Activated	Activated	Activated	Yes	Yes	Yes	1.24019	ACR7
AT5G64260	Dependent	Activated	Activated	Activated	Yes	Yes	Yes	0.697052	EXL2
AT1G78850	Dependent	Activated	Activated	Activated	Yes	Yes	-	2.06595	AT1G78850
AT3G13790	Dependent	Activated	Activated	Activated	Yes	Yes	-	0.81779	ATBFRUCT1
AT5G63650	Dependent	Activated	Activated	Activated	Yes	Yes	-	1.71428	SNRK2.5
AT2G30870	Dependent	Activated	Activated	Activated	Yes	-	Yes	0.594572	GSTF10
AT3G60520	Dependent	Activated	Activated	Activated	Yes	-	Yes	0.903884	AT3G60520
AT5G24530	Dependent	Activated	Activated	Activated	Yes	-	Yes	1.35899	DMR6
AT1G19530	Dependent	Activated	Activated	Activated	Yes	-	-	1.16937	AT1G19530
AT2G39980	Dependent	Activated	Activated	Activated	Yes	-	-	0.783966	AT2G39980
AT3G46280	Dependent	Activated	Activated	Activated	Yes	-	-	1.5979	AT3G46280
AT5G06570	Dependent	Activated	Activated	Activated	Yes	-	-	0.882497	AT5G06570
AT5G22500	Dependent	Activated	Activated	Activated	Yes	-	-	0.593506	FAR1
AT4G33150	Dependent	Activated	Activated	Activated	-	Yes	Yes	0.767682	AT4G33150
AT2G26440	Dependent	Activated	Activated	Activated	-	Yes	-	1.37242	AT2G26440
AT2G37025	Dependent	Activated	Activated	Activated	-	Yes	-	1.05332	TRFL8
AT2G17840	Dependent	Activated	Activated	Activated	-	-	Yes	0.91053	ERD7
AT1G30760	Dependent	Activated	Activated	Activated	-	-	-	2.06736	AT1G30760
AT1G35230	Dependent	Activated	Activated	Activated	-	-	-	1.29703	AGP5
AT1G65970	Dependent	Activated	Activated	Activated	-	-	-	1.64696	TPX2
AT1G67148	Dependent	Activated	Activated	Activated	-	-	-	2.69593	AT1G67148
AT2G18670	Dependent	Activated	Activated	Activated	-	-	-	0.789165	AT2G18670
AT3G10340	Dependent	Activated	Activated	Activated	-	-	-	0.772496	PAL4
AT3G12500	Dependent	Activated	Activated	Activated	-	-	-	0.726087	HCHIB
AT3G13437	Dependent	Activated	Activated	Activated	-	-	-	2.49469	AT3G13437
AT3G22600	Dependent	Activated	Activated	Activated	-	-	-	0.701472	AT3G22600
AT3G23450	Dependent	Activated	Activated	Activated	-	-	-	1.13549	AT3G23450
AT3G46230	Dependent	Activated	Activated	Activated	-	-	-	2.66213	HSP17.4
AT3G47420	Dependent	Activated	Activated	Activated	-	-	-	2.58496	G3Pp1
AT3G50760	Dependent	Activated	Activated	Activated	-	-	-	1.34477	GATL2
AT4G25810	Dependent	Activated	Activated	Activated	-	-	-	1.36091	XTR6
AT5G28630	Dependent	Activated	Activated	Activated	-	-	-	2.4666	AT5G28630
AT5G42530	Dependent	Activated	Activated	Activated	-	-	-	3.02633	AT5G42530
AT5G47590	Dependent	Activated	Activated	Activated	-	-	-	2.18729	AT5G47590
AT5G65207	Dependent	Activated	Activated	Activated	-	-	-	0.706573	AT5G65207
AT1G17140	Dependent	Activated	Repressed	Repressed	Yes	-	-	1.40734	ICR1
AT2G30370	Dependent	Activated	Repressed	Repressed	Yes	-	-	1.42294	CHAL
AT5G62900	Dependent	Activated	Repressed	Repressed	Yes	-	-	0.81091	AT5G62900
AT1G64370	Dependent	Activated	Repressed	Repressed	-	Yes	-	0.828806	AT1G64370
AT1G12090	Dependent	Activated	Repressed	Repressed	-	-	-	2.31613	ELP
AT2G17300	Dependent	Activated	Repressed	Repressed	-	-	-	1.7591	AT2G17300
AT3G29030	Dependent	Activated	Repressed	Repressed	-	-	-	1.26141	EXPA5
AT4G11211	Dependent	Activated	Repressed	Repressed	-	-	-	2.31755	AT4G11211
AT4G24180	Dependent	Activated	Repressed	Repressed	-	-	-	1.99919	TLP1
AT5G14070	Dependent	Activated	Repressed	Repressed	-	-	-	2.39729	ROXY2
AT5G27730	Dependent	Activated	Repressed	Repressed	-	-	-	0.766434	AT5G27730
AT1G74670	Dependent	Activated	Repressed	Repressed	Yes	Yes	Yes	1.75501	GASA6
AT2G41870	Dependent	Activated	Repressed	Repressed	Yes	Yes	Yes	2.07276	AT2G41870
AT2G44670	Dependent	Activated	Repressed	Repressed	Yes	Yes	Yes	1.39397	AT2G44670
AT3G61890	Dependent	Activated	Repressed	Repressed	Yes	Yes	Yes	1.92106	HB-12
AT4G39800	Dependent	Activated	Repressed	Repressed	Yes	Yes	Yes	1.03209	MIPS1
AT5G23360	Dependent	Activated	Repressed	Repressed	Yes	Yes	Yes	2.36338	AT5G23360
AT5G61520	Dependent	Activated	Repressed	Activated	Yes	Yes	-	1.11247	AT5G61520
AT2G39200	Dependent	Activated	Repressed	Activated	Yes	-	-	1.55538	MLO12
AT4G37800	Dependent	Activated	Repressed	Activated	Yes	-	-	0.654634	XTH7
AT2G18193	Dependent	Activated	Repressed	Activated	-	Yes	-	1.48989	AT2G18193
AT1G12010	Dependent	Activated	Repressed	Activated	-	-	-	3.2485	AT1G12010
AT1G25682	Dependent	Activated	Repressed	Activated	-	-	-	1.41588	AT1G25682
AT1G66700	Dependent	Activated	Repressed	Activated	-	-	-	1.26606	PXMT1
AT1G71880	Dependent	Activated	Repressed	Activated	-	-	-	0.596458	SUC1
AT2G41730	Dependent	Activated	Repressed	Activated	-	-	-	1.01656	AT2G41730
AT3G24500	Dependent	Activated	Repressed	Activated	-	-	-	1.84024	MBF1C
AT4G22710	Dependent	Activated	Repressed	Activated	-	-	-	1.94439	CYP706A2
AT4G36430	Dependent	Activated	Repressed	Activated	-	-	-	1.61453	AT4G36430
AT5G51440	Dependent	Activated	Repressed	Activated	-	-	-	1.47923	AT5G51440
AT1G25550	Dependent	Activated	Repressed	-	Yes	Yes	Yes	1.22806	AT1G25550
AT1G68190	Dependent	Activated	Repressed	-	Yes	Yes	Yes	1.25809	BBX27
AT3G21270	Dependent	Activated	Repressed	-	Yes	Yes	-	1.47912	DOF2
AT2G15960	Dependent	Activated	Repressed	-	Yes	-	Yes	0.841049	AT2G15960
AT2G22510	Dependent	Activated	Repressed	-	Yes	-	Yes	0.943173	AT2G22510
AT3G19030	Dependent	Activated	Repressed	-	Yes	-	Yes	0.657547	AT3G19030
AT1G13080	Dependent	Activated	Repressed	-	Yes	-	-	1.67853	CYP71B2
AT1G29910	Dependent	Activated	Repressed	-	Yes	-	-	2.2535	CAB3
AT5G45650	Dependent	Activated	Repressed	-	Yes	-	-	1.27177	AT5G45650
AT1G80420	Dependent	Activated	Repressed	-	-	Yes	Yes	0.966638	ATXRCC1
AT2G33480	Dependent	Activated	Repressed	-	-	Yes	Yes	1.35217	NAC041
AT2G41100	Dependent	Activated	Repressed	-	-	Yes	Yes	2.82017	TCH3
AT3G45730	Dependent	Activated	Repressed	-	-	Yes	Yes	1.36225	AT3G45730
AT1G80180	Dependent	Activated	Repressed	-	-	Yes	-	1.40759	AT1G80180
AT2G44210	Dependent	Activated	Repressed	-	-	Yes	-	1.3502	AT2G44210
AT3G08660	Dependent	Activated	Repressed	-	-	Yes	-	1.42217	AT3G08660
AT4G32340	Dependent	Activated	Repressed	-	-	Yes	-	0.764413	AT4G32340
AT1G03820	Dependent	Activated	Repressed	-	-	-	-	2.42606	AT1G03820
AT1G07020	Dependent	Activated	Repressed	-	-	-	-	0.722406	AT1G07020
AT1G22890	Dependent	Activated	Repressed	-	-	-	-	1.0668	AT1G22890
AT2G02570	Dependent	Activated	Repressed	-	-	-	-	1.09225	AT2G02570
AT2G04050	Dependent	Activated	Repressed	-	-	-	-	1.76459	AT2G04050
AT2G24420	Dependent	Activated	Repressed	-	-	-	-	1.02682	AT2G24420
AT2G27380	Dependent	Activated	Repressed	-	-	-	-	1.84574	EPR1
AT2G27920	Dependent	Activated	Repressed	-	-	-	-	2.12156	SCPL51
AT3G01960	Dependent	Activated	Repressed	-	-	-	-	1.35303	AT3G01960
AT3G02670	Dependent	Activated	Repressed	-	-	-	-	3.90689	AT3G02670
AT3G11280	Dependent	Activated	Repressed	-	-	-	-	0.906205	AT3G11280
AT3G26740	Dependent	Activated	Repressed	-	-	-	-	1.86391	CCL
AT3G46900	Dependent	Activated	Repressed	-	-	-	-	1.27255	COPT2
AT3G51720	Dependent	Activated	Repressed	-	-	-	-	1.63206	AT3G51720
AT3G59010	Dependent	Activated	Repressed	-	-	-	-	4.68345	PME61
AT4G12480	Dependent	Activated	Repressed	-	-	-	-	5.0671	EARLI1
AT4G17030	Dependent	Activated	Repressed	-	-	-	-	1.62141	EXLB1
AT4G17470	Dependent	Activated	Repressed	-	-	-	-	3.93477	AT4G17470
AT4G18340	Dependent	Activated	Repressed	-	-	-	-	1.23173	AT4G18340
AT4G37300	Dependent	Activated	Repressed	-	-	-	-	1.16418	MEE59
AT5G09390	Dependent	Activated	Repressed	-	-	-	-	1.01245	AT5G09390
AT5G14330	Dependent	Activated	Repressed	-	-	-	-	1.56915	AT5G14330
AT5G17300	Dependent	Activated	Repressed	-	-	-	-	1.12004	RVE1
AT5G28770	Dependent	Activated	Repressed	-	-	-	-	0.826991	BZO2H3
AT5G55070	Dependent	Activated	Repressed	-	-	-	-	0.61486	AT5G55070
AT5G58200	Dependent	Activated	Repressed	-	-	-	-	1.15058	AT5G58200
AT1G22770	Dependent	Activated	-	Activated	Yes	Yes	Yes	0.778144	GI
AT1G75440	Dependent	Activated	-	Activated	Yes	Yes	Yes	1.15217	UBC16
AT4G32480	Dependent	Activated	-	Activated	Yes	Yes	Yes	1.27675	AT4G32480
AT1G13110	Dependent	Activated	-	Activated	Yes	-	-	1.76992	CYP71B7
AT1G62300	Dependent	Activated	-	Activated	Yes	-	-	0.732205	WRKY6
AT2G14210	Dependent	Activated	-	Activated	Yes	-	-	1.51843	AGL44
AT2G28570	Dependent	Activated	-	Activated	Yes	-	-	1.70906	AT2G28570
AT4G21990	Dependent	Activated	-	Activated	Yes	-	-	0.636952	2017-04-03
AT4G39675	Dependent	Activated	-	Activated	Yes	-	-	0.795172	AT4G39675
AT5G11090	Dependent	Activated	-	Activated	Yes	-	-	0.746496	AT5G11090
AT5G20050	Dependent	Activated	-	Activated	Yes	-	-	0.849829	AT5G20050
AT5G36925	Dependent	Activated	-	Activated	Yes	-	-	3.38302	AT5G36925
AT5G43170	Dependent	Activated	-	Activated	Yes	-	-	1.24798	ZF3
AT5G61440	Dependent	Activated	-	Activated	Yes	-	-	0.925128	ACHT5
AT5G63180	Dependent	Activated	-	Activated	Yes	-	-	1.07026	AT5G63180
AT1G10070	Dependent	Activated	-	Activated	-	Yes	Yes	1.2403	BCAT-2
AT4G01120	Dependent	Activated	-	Activated	-	Yes	Yes	1.46418	GBF2
AT3G26210	Dependent	Activated	-	Activated	-	Yes	-	1.82215	CYP71B23
AT4G00330	Dependent	Activated	-	Activated	-	Yes	-	1.10112	CRCK2
AT4G27960	Dependent	Activated	-	Activated	-	Yes	-	0.83707	UBC9
AT4G33950	Dependent	Activated	-	Activated	-	Yes	-	1.16771	OST1
AT5G19240	Dependent	Activated	-	Activated	-	-	Yes	2.44727	AT5G19240
AT5G58350	Dependent	Activated	-	Activated	-	-	Yes	1.96411	WNK4
AT5G64570	Dependent	Activated	-	Activated	-	-	Yes	0.680353	XYL4
AT1G06620	Dependent	Activated	-	Activated	-	-	-	0.732116	AT1G06620
AT1G10370	Dependent	Activated	-	Activated	-	-	-	1.90377	ERD9
AT1G14200	Dependent	Activated	-	Activated	-	-	-	0.816203	AT1G14200
AT1G17860	Dependent	Activated	-	Activated	-	-	-	1.52863	AT1G17860
AT1G43160	Dependent	Activated	-	Activated	-	-	-	2.44515	RAP2.6
AT1G47960	Dependent	Activated	-	Activated	-	-	-	0.707647	C/VIF1
AT1G56060	Dependent	Activated	-	Activated	-	-	-	2.78215	AT1G56060
AT1G64740	Dependent	Activated	-	Activated	-	-	-	1.03625	TUA1
AT1G76040	Dependent	Activated	-	Activated	-	-	-	2.08734	CPK29
AT1G76700	Dependent	Activated	-	Activated	-	-	-	1.3098	AT1G76700
AT2G05440	Dependent	Activated	-	Activated	-	-	-	1.4203	GRP9
AT2G05510	Dependent	Activated	-	Activated	-	-	-	1.17115	AT2G05510
AT2G40880	Dependent	Activated	-	Activated	-	-	-	1.65995	CYSA
AT3G02040	Dependent	Activated	-	Activated	-	-	-	2.48371	SRG3
AT3G07780	Dependent	Activated	-	Activated	-	-	-	1.24578	OBE1
AT3G09940	Dependent	Activated	-	Activated	-	-	-	1.43647	MDHAR
AT3G14200	Dependent	Activated	-	Activated	-	-	-	0.856121	AT3G14200
AT3G16530	Dependent	Activated	-	Activated	-	-	-	4.95481	AT3G16530
AT3G28940	Dependent	Activated	-	Activated	-	-	-	1.21617	AT3G28940
AT3G50930	Dependent	Activated	-	Activated	-	-	-	1.95808	BCS1
AT4G12470	Dependent	Activated	-	Activated	-	-	-	1.69903	AZI1
AT4G34180	Dependent	Activated	-	Activated	-	-	-	0.827377	AT4G34180
AT5G10625	Dependent	Activated	-	Activated	-	-	-	0.813028	AT5G10625
AT5G13200	Dependent	Activated	-	Activated	-	-	-	1.27331	AT5G13200
AT5G42200	Dependent	Activated	-	Activated	-	-	-	0.837442	AT5G42200
AT5G53350	Dependent	Activated	-	Activated	-	-	-	0.742138	CLPX
AT5G61210	Dependent	Activated	-	Activated	-	-	-	1.04708	SNAP33
AT1G01490	Dependent	Activated	-	-	Yes	Yes	Yes	1.40021	AT1G01490
AT1G03470	Dependent	Activated	-	-	Yes	Yes	Yes	1.3613	NET3A
AT1G19870	Dependent	Activated	-	-	Yes	Yes	Yes	0.947693	iqd32
AT1G21830	Dependent	Activated	-	-	Yes	Yes	Yes	0.971426	AT1G21830
AT1G24120	Dependent	Activated	-	-	Yes	Yes	Yes	1.19306	ARL1
AT1G24160	Dependent	Activated	-	-	Yes	Yes	Yes	0.725723	AT1G24160
AT1G32700	Dependent	Activated	-	-	Yes	Yes	Yes	1.29583	AT1G32700
AT1G33240	Dependent	Activated	-	-	Yes	Yes	Yes	1.48275	GTL1
AT1G52760	Dependent	Activated	-	-	Yes	Yes	Yes	0.67381	LysoPL2
AT1G65840	Dependent	Activated	-	-	Yes	Yes	Yes	1.82361	PAO4
AT1G67230	Dependent	Activated	-	-	Yes	Yes	Yes	0.803183	LINC1
AT1G68670	Dependent	Activated	-	-	Yes	Yes	Yes	0.5887	AT1G68670
AT1G69780	Dependent	Activated	-	-	Yes	Yes	Yes	1.08419	ATHB13
AT2G20630	Dependent	Activated	-	-	Yes	Yes	Yes	1.16092	PIA1
AT2G44500	Dependent	Activated	-	-	Yes	Yes	Yes	1.37376	AT2G44500
AT2G46225	Dependent	Activated	-	-	Yes	Yes	Yes	0.78566	ABIL1
AT3G06870	Dependent	Activated	-	-	Yes	Yes	Yes	1.14808	AT3G06870
AT3G09980	Dependent	Activated	-	-	Yes	Yes	Yes	0.932405	AT3G09980
AT3G10985	Dependent	Activated	-	-	Yes	Yes	Yes	0.904124	SAG20
AT3G11700	Dependent	Activated	-	-	Yes	Yes	Yes	1.13587	FLA18
AT3G13810	Dependent	Activated	-	-	Yes	Yes	Yes	1.21668	IDD11
AT3G15770	Dependent	Activated	-	-	Yes	Yes	Yes	0.948175	AT3G15770
AT3G18035	Dependent	Activated	-	-	Yes	Yes	Yes	1.03988	HON4
AT3G30775	Dependent	Activated	-	-	Yes	Yes	Yes	2.13979	ERD5
AT3G47340	Dependent	Activated	-	-	Yes	Yes	Yes	0.89844	ASN1
AT3G48690	Dependent	Activated	-	-	Yes	Yes	Yes	0.656034	CXE12
AT3G52060	Dependent	Activated	-	-	Yes	Yes	Yes	0.826511	AT3G52060
AT3G56800	Dependent	Activated	-	-	Yes	Yes	Yes	0.782454	CAM3
AT3G59060	Dependent	Activated	-	-	Yes	Yes	Yes	0.857756	PIL6
AT3G61420	Dependent	Activated	-	-	Yes	Yes	Yes	1.27912	AT3G61420
AT4G05100	Dependent	Activated	-	-	Yes	Yes	Yes	1.38863	MYB74
AT4G16510	Dependent	Activated	-	-	Yes	Yes	Yes	2.89682	AT4G16510
AT4G38470	Dependent	Activated	-	-	Yes	Yes	Yes	1.36164	STY46
AT4G38825	Dependent	Activated	-	-	Yes	Yes	Yes	0.898759	AT4G38825
AT5G01800	Dependent	Activated	-	-	Yes	Yes	Yes	0.759972	AT5G01800
AT5G05140	Dependent	Activated	-	-	Yes	Yes	Yes	1.10389	AT5G05140
AT5G07440	Dependent	Activated	-	-	Yes	Yes	Yes	1.51329	GDH2
AT5G08080	Dependent	Activated	-	-	Yes	Yes	Yes	1.59411	SYP132
AT5G16370	Dependent	Activated	-	-	Yes	Yes	Yes	0.716177	AAE5
AT5G19190	Dependent	Activated	-	-	Yes	Yes	Yes	1.51287	AT5G19190
AT5G22950	Dependent	Activated	-	-	Yes	Yes	Yes	1.51899	VPS24.1
AT5G42030	Dependent	Activated	-	-	Yes	Yes	Yes	1.18169	ABIL4
AT5G55970	Dependent	Activated	-	-	Yes	Yes	Yes	1.11971	AT5G55970
AT5G65925	Dependent	Activated	-	-	Yes	Yes	Yes	0.947482	AT5G65925
AT1G06570	Dependent	Activated	-	-	Yes	Yes	-	1.00916	PDS1
AT1G16860	Dependent	Activated	-	-	Yes	Yes	-	0.923717	AT1G16860
AT1G21900	Dependent	Activated	-	-	Yes	Yes	-	1.09421	p24delta5
AT1G27210	Dependent	Activated	-	-	Yes	Yes	-	2.0451	AT1G27210
AT1G29990	Dependent	Activated	-	-	Yes	Yes	-	0.746799	PFD6
AT1G56010	Dependent	Activated	-	-	Yes	Yes	-	1.19445	NAC1
AT1G56600	Dependent	Activated	-	-	Yes	Yes	-	3.30023	GolS2
AT1G60010	Dependent	Activated	-	-	Yes	Yes	-	1.40962	AT1G60010
AT2G18160	Dependent	Activated	-	-	Yes	Yes	-	0.596266	bZIP2
AT2G46710	Dependent	Activated	-	-	Yes	Yes	-	0.915349	ROPGAP3
AT3G02120	Dependent	Activated	-	-	Yes	Yes	-	0.607231	AT3G02120
AT3G24503	Dependent	Activated	-	-	Yes	Yes	-	1.38342	ALDH2C4
AT3G50330	Dependent	Activated	-	-	Yes	Yes	-	1.18536	HEC2
AT4G37790	Dependent	Activated	-	-	Yes	Yes	-	1.7661	HAT22
AT5G13400	Dependent	Activated	-	-	Yes	Yes	-	0.670772	AT5G13400
AT5G15440	Dependent	Activated	-	-	Yes	Yes	-	0.922924	EDL1
AT5G15581	Dependent	Activated	-	-	Yes	Yes	-	2.63854	AT5G15581
AT5G15600	Dependent	Activated	-	-	Yes	Yes	-	1.39945	SP1L4
AT5G17440	Dependent	Activated	-	-	Yes	Yes	-	0.973978	AT5G17440
AT5G20620	Dependent	Activated	-	-	Yes	Yes	-	0.617695	UBQ4
AT5G21990	Dependent	Activated	-	-	Yes	Yes	-	0.660627	TPR7
AT5G43840	Dependent	Activated	-	-	Yes	Yes	-	3.1318	HSFA6A
AT5G49710	Dependent	Activated	-	-	Yes	Yes	-	0.933248	AT5G49710
AT5G53830	Dependent	Activated	-	-	Yes	Yes	-	0.827012	AT5G53830
AT5G54160	Dependent	Activated	-	-	Yes	Yes	-	1.2277	OMT1
AT5G54740	Dependent	Activated	-	-	Yes	Yes	-	1.29685	SESA5
AT1G06400	Dependent	Activated	-	-	Yes	-	Yes	0.895489	ARA-2
AT1G22180	Dependent	Activated	-	-	Yes	-	Yes	1.78408	AT1G22180
AT1G61100	Dependent	Activated	-	-	Yes	-	Yes	0.860214	AT1G61100
AT1G64140	Dependent	Activated	-	-	Yes	-	Yes	0.695791	AT1G64140
AT2G42750	Dependent	Activated	-	-	Yes	-	Yes	0.66206	AT2G42750
AT3G14260	Dependent	Activated	-	-	Yes	-	Yes	1.76602	AT3G14260
AT3G57400	Dependent	Activated	-	-	Yes	-	Yes	0.759471	AT3G57400
AT5G47180	Dependent	Activated	-	-	Yes	-	Yes	0.867062	AT5G47180
AT1G01770	Dependent	Activated	-	-	Yes	-	-	0.912424	AT1G01770
AT1G10200	Dependent	Activated	-	-	Yes	-	-	0.645568	WLIM1
AT1G21660	Dependent	Activated	-	-	Yes	-	-	1.02982	AT1G21660
AT1G29370	Dependent	Activated	-	-	Yes	-	-	0.801132	AT1G29370
AT1G64460	Dependent	Activated	-	-	Yes	-	-	0.743405	AT1G64460
AT1G71710	Dependent	Activated	-	-	Yes	-	-	0.825199	AT1G71710
AT1G75380	Dependent	Activated	-	-	Yes	-	-	0.630197	BBD1
AT1G79830	Dependent	Activated	-	-	Yes	-	-	0.680928	GC5
AT2G04340	Dependent	Activated	-	-	Yes	-	-	0.944666	AT2G04340
AT2G34490	Dependent	Activated	-	-	Yes	-	-	2.16931	CYP710A2
AT2G35940	Dependent	Activated	-	-	Yes	-	-	0.66069	BLH1
AT2G36420	Dependent	Activated	-	-	Yes	-	-	0.747973	TRM27
AT3G05160	Dependent	Activated	-	-	Yes	-	-	0.631823	AT3G05160
AT3G48340	Dependent	Activated	-	-	Yes	-	-	1.73075	CEP2
AT3G52370	Dependent	Activated	-	-	Yes	-	-	2.5304	FLA15
AT4G02720	Dependent	Activated	-	-	Yes	-	-	1.10723	AT4G02720
AT4G13420	Dependent	Activated	-	-	Yes	-	-	2.87412	HAK5
AT4G17900	Dependent	Activated	-	-	Yes	-	-	0.736917	AT4G17900
AT4G19810	Dependent	Activated	-	-	Yes	-	-	1.0123	ChiC
AT4G20300	Dependent	Activated	-	-	Yes	-	-	1.17931	AT4G20300
AT4G33910	Dependent	Activated	-	-	Yes	-	-	0.808569	AT4G33910
AT4G36730	Dependent	Activated	-	-	Yes	-	-	0.793367	GBF1
AT5G19890	Dependent	Activated	-	-	Yes	-	-	3.83543	AT5G19890
AT5G20250	Dependent	Activated	-	-	Yes	-	-	0.79726	DIN10
AT5G22890	Dependent	Activated	-	-	Yes	-	-	1.20678	AT5G22890
AT5G39610	Dependent	Activated	-	-	Yes	-	-	2.01488	NAC6
AT5G43600	Dependent	Activated	-	-	Yes	-	-	0.791529	UAH
AT5G44290	Dependent	Activated	-	-	Yes	-	-	1.37615	AT5G44290
AT5G59790	Dependent	Activated	-	-	Yes	-	-	1.30865	AT5G59790
AT5G62950	Dependent	Activated	-	-	Yes	-	-	1.14045	AT5G62950
AT5G65210	Dependent	Activated	-	-	Yes	-	-	1.47249	TGA1
AT1G15400	Dependent	Activated	-	-	-	Yes	Yes	1.0898	AT1G15400
AT1G27290	Dependent	Activated	-	-	-	Yes	Yes	0.818427	AT1G27290
AT1G53840	Dependent	Activated	-	-	-	Yes	Yes	0.918568	PME1
AT1G56220	Dependent	Activated	-	-	-	Yes	Yes	0.630307	AT1G56220
AT1G74740	Dependent	Activated	-	-	-	Yes	Yes	0.8137	CPK30
AT1G76890	Dependent	Activated	-	-	-	Yes	Yes	1.31781	GT2
AT2G22080	Dependent	Activated	-	-	-	Yes	Yes	1.58073	AT2G22080
AT2G33310	Dependent	Activated	-	-	-	Yes	Yes	0.670156	IAA13
AT2G45180	Dependent	Activated	-	-	-	Yes	Yes	1.55456	AT2G45180
AT2G46270	Dependent	Activated	-	-	-	Yes	Yes	1.89241	GBF3
AT3G03870	Dependent	Activated	-	-	-	Yes	Yes	1.23072	AT3G03870
AT3G05220	Dependent	Activated	-	-	-	Yes	Yes	0.797947	AT3G05220
AT3G10760	Dependent	Activated	-	-	-	Yes	Yes	0.592543	AT3G10760
AT3G16630	Dependent	Activated	-	-	-	Yes	Yes	0.772105	KINESIN-13A
AT3G27350	Dependent	Activated	-	-	-	Yes	Yes	0.846421	AT3G27350
AT3G44190	Dependent	Activated	-	-	-	Yes	Yes	0.675174	AT3G44190
AT3G44200	Dependent	Activated	-	-	-	Yes	Yes	1.07261	NEK6
AT3G61260	Dependent	Activated	-	-	-	Yes	Yes	1.30975	AT3G61260
AT4G24100	Dependent	Activated	-	-	-	Yes	Yes	1.16929	AT4G24100
AT4G26080	Dependent	Activated	-	-	-	Yes	Yes	0.616406	ABI1
AT4G33080	Dependent	Activated	-	-	-	Yes	Yes	0.770207	AT4G33080
AT4G38820	Dependent	Activated	-	-	-	Yes	Yes	1.23809	AT4G38820
AT5G01710	Dependent	Activated	-	-	-	Yes	Yes	0.755769	AT5G01710
AT5G18650	Dependent	Activated	-	-	-	Yes	Yes	0.60955	AT5G18650
AT5G19120	Dependent	Activated	-	-	-	Yes	Yes	0.681535	AT5G19120
AT5G41080	Dependent	Activated	-	-	-	Yes	Yes	2.73057	GDPD2
AT1G03880	Dependent	Activated	-	-	-	Yes	-	2.6466	CRU2
AT1G05805	Dependent	Activated	-	-	-	Yes	-	0.842903	AT1G05805
AT1G08650	Dependent	Activated	-	-	-	Yes	-	0.818772	PPCK1
AT1G22440	Dependent	Activated	-	-	-	Yes	-	0.770105	AT1G22440
AT1G49130	Dependent	Activated	-	-	-	Yes	-	1.07381	BBX17
AT1G54410	Dependent	Activated	-	-	-	Yes	-	1.01182	AT1G54410
AT1G70560	Dependent	Activated	-	-	-	Yes	-	2.10212	TAA1
AT1G72290	Dependent	Activated	-	-	-	Yes	-	5.60979	AT1G72290
AT1G75300	Dependent	Activated	-	-	-	Yes	-	0.872462	AT1G75300
AT2G02960	Dependent	Activated	-	-	-	Yes	-	0.915399	AT2G02960
AT2G18700	Dependent	Activated	-	-	-	Yes	-	0.666097	TPS11
AT2G18876	Dependent	Activated	-	-	-	Yes	-	1.4151	AT2G18876
AT2G22860	Dependent	Activated	-	-	-	Yes	-	1.30389	PSK2
AT2G35170	Dependent	Activated	-	-	-	Yes	-	0.82081	AT2G35170
AT2G36090	Dependent	Activated	-	-	-	Yes	-	0.719675	AT2G36090
AT3G08890	Dependent	Activated	-	-	-	Yes	-	1.02981	AT3G08890
AT3G10910	Dependent	Activated	-	-	-	Yes	-	1.12971	AT3G10910
AT3G14840	Dependent	Activated	-	-	-	Yes	-	0.932532	AT3G14840
AT3G20550	Dependent	Activated	-	-	-	Yes	-	1.10687	DDL
AT3G27360	Dependent	Activated	-	-	-	Yes	-	1.32087	AT3G27360
AT3G51880	Dependent	Activated	-	-	-	Yes	-	1.91652	HMGB1
AT3G61810	Dependent	Activated	-	-	-	Yes	-	3.75614	AT3G61810
AT3G63500	Dependent	Activated	-	-	-	Yes	-	0.658061	TTA2
AT4G05060	Dependent	Activated	-	-	-	Yes	-	0.816741	AT4G05060
AT4G05070	Dependent	Activated	-	-	-	Yes	-	0.67706	AT4G05070
AT4G29350	Dependent	Activated	-	-	-	Yes	-	1.00854	PFN2
AT4G36980	Dependent	Activated	-	-	-	Yes	-	0.61763	AT4G36980
AT4G39640	Dependent	Activated	-	-	-	Yes	-	1.1683	GGT1
AT4G39990	Dependent	Activated	-	-	-	Yes	-	1.29467	RABA4B
AT5G10140	Dependent	Activated	-	-	-	Yes	-	1.2681	FLC
AT5G16730	Dependent	Activated	-	-	-	Yes	-	1.39374	AT5G16730
AT5G18640	Dependent	Activated	-	-	-	Yes	-	0.89804	AT5G18640
AT5G19860	Dependent	Activated	-	-	-	Yes	-	0.663522	AT5G19860
AT5G26610	Dependent	Activated	-	-	-	Yes	-	1.36967	AT5G26610
AT5G39570	Dependent	Activated	-	-	-	Yes	-	0.589529	AT5G39570
AT5G54940	Dependent	Activated	-	-	-	Yes	-	1.27791	AT5G54940
AT5G55860	Dependent	Activated	-	-	-	Yes	-	1.6893	AT5G55860
AT5G64410	Dependent	Activated	-	-	-	Yes	-	0.725277	OPT4
AT5G64430	Dependent	Activated	-	-	-	Yes	-	0.831534	AT5G64430
AT1G06060	Dependent	Activated	-	-	-	-	Yes	0.735252	AT1G06060
AT1G20693	Dependent	Activated	-	-	-	-	Yes	0.841762	HMGB2
AT1G61660	Dependent	Activated	-	-	-	-	Yes	1.29365	AT1G61660
AT1G78670	Dependent	Activated	-	-	-	-	Yes	0.785444	GGH3
AT2G01910	Dependent	Activated	-	-	-	-	Yes	1.19512	ATMAP65-6
AT2G46680	Dependent	Activated	-	-	-	-	Yes	1.74861	HB-7
AT3G06850	Dependent	Activated	-	-	-	-	Yes	0.800148	BCE2
AT3G46010	Dependent	Activated	-	-	-	-	Yes	0.697497	ADF1
AT3G53610	Dependent	Activated	-	-	-	-	Yes	0.685359	RAB8
AT4G12110	Dependent	Activated	-	-	-	-	Yes	0.708494	SMO1-1
AT4G39140	Dependent	Activated	-	-	-	-	Yes	0.720585	AT4G39140
AT5G53590	Dependent	Activated	-	-	-	-	Yes	1.30182	AT5G53590
AT5G60360	Dependent	Activated	-	-	-	-	Yes	0.693275	ALP
AT1G01180	Dependent	Activated	-	-	-	-	-	0.658985	AT1G01180
AT1G01240	Dependent	Activated	-	-	-	-	-	1.04919	AT1G01240
AT1G02950	Dependent	Activated	-	-	-	-	-	2.04844	GSTF4
AT1G03200	Dependent	Activated	-	-	-	-	-	1.13409	AT1G03200
AT1G03290	Dependent	Activated	-	-	-	-	-	1.42222	AT1G03290
AT1G03380	Dependent	Activated	-	-	-	-	-	0.69445	ATG18G
AT1G04230	Dependent	Activated	-	-	-	-	-	1.11007	AT1G04230
AT1G04960	Dependent	Activated	-	-	-	-	-	0.989168	AT1G04960
AT1G05760	Dependent	Activated	-	-	-	-	-	1.30697	RTM1
AT1G05770	Dependent	Activated	-	-	-	-	-	3.21164	AT1G05770
AT1G06210	Dependent	Activated	-	-	-	-	-	1.58922	AT1G06210
AT1G07600	Dependent	Activated	-	-	-	-	-	1.21454	MT1A
AT1G08450	Dependent	Activated	-	-	-	-	-	1.03666	CRT3
AT1G08820	Dependent	Activated	-	-	-	-	-	0.690529	VAP27-2
AT1G09920	Dependent	Activated	-	-	-	-	-	0.705726	AT1G09920
AT1G09932	Dependent	Activated	-	-	-	-	-	2.34438	AT1G09932
AT1G10720	Dependent	Activated	-	-	-	-	-	1.37553	AT1G10720
AT1G10940	Dependent	Activated	-	-	-	-	-	0.855614	SNRK2.4
AT1G11180	Dependent	Activated	-	-	-	-	-	0.820438	SCAMP2
AT1G11380	Dependent	Activated	-	-	-	-	-	0.733485	AT1G11380
AT1G12360	Dependent	Activated	-	-	-	-	-	0.974552	KEU
AT1G12760	Dependent	Activated	-	-	-	-	-	0.762876	AT1G12760
AT1G13300	Dependent	Activated	-	-	-	-	-	1.12369	HRS1
AT1G13960	Dependent	Activated	-	-	-	-	-	1.27894	WRKY4
AT1G13990	Dependent	Activated	-	-	-	-	-	1.70874	AT1G13990
AT1G14000	Dependent	Activated	-	-	-	-	-	0.950538	VIK
AT1G14570	Dependent	Activated	-	-	-	-	-	0.63099	AT1G14570
AT1G16810	Dependent	Activated	-	-	-	-	-	0.953938	AT1G16810
AT1G17065	Dependent	Activated	-	-	-	-	-	1.64811	AT1G17065
AT1G17280	Dependent	Activated	-	-	-	-	-	0.985541	UBC34
AT1G17960	Dependent	Activated	-	-	-	-	-	2.86267	AT1G17960
AT1G18470	Dependent	Activated	-	-	-	-	-	0.860726	AT1G18470
AT1G19770	Dependent	Activated	-	-	-	-	-	0.922708	PUP14
AT1G21000	Dependent	Activated	-	-	-	-	-	0.652008	AT1G21000
AT1G22160	Dependent	Activated	-	-	-	-	-	1.76228	AT1G22160
AT1G22500	Dependent	Activated	-	-	-	-	-	1.08315	ATL15
AT1G23120	Dependent	Activated	-	-	-	-	-	1.67715	AT1G23120
AT1G24764	Dependent	Activated	-	-	-	-	-	1.06129	MAP70-2
AT1G26580	Dependent	Activated	-	-	-	-	-	0.665375	AT1G26580
AT1G27980	Dependent	Activated	-	-	-	-	-	1.15511	DPL1
AT1G28400	Dependent	Activated	-	-	-	-	-	0.835108	AT1G28400
AT1G30270	Dependent	Activated	-	-	-	-	-	0.808719	CIPK23
AT1G30970	Dependent	Activated	-	-	-	-	-	0.648492	SUF4
AT1G31885	Dependent	Activated	-	-	-	-	-	1.361	NIP3%3B1
AT1G32130	Dependent	Activated	-	-	-	-	-	0.848053	IWS1
AT1G32460	Dependent	Activated	-	-	-	-	-	0.842499	AT1G32460
AT1G35670	Dependent	Activated	-	-	-	-	-	1.30385	CDPK2
AT1G42470	Dependent	Activated	-	-	-	-	-	1.24302	AT1G42470
AT1G42480	Dependent	Activated	-	-	-	-	-	1.1879	AT1G42480
AT1G43130	Dependent	Activated	-	-	-	-	-	0.763287	LCV2
AT1G47330	Dependent	Activated	-	-	-	-	-	1.04312	AT1G47330
AT1G47570	Dependent	Activated	-	-	-	-	-	1.54548	AT1G47570
AT1G50670	Dependent	Activated	-	-	-	-	-	0.741857	AT1G50670
AT1G51740	Dependent	Activated	-	-	-	-	-	1.14803	SYP81
AT1G53190	Dependent	Activated	-	-	-	-	-	0.626612	AT1G53190
AT1G53320	Dependent	Activated	-	-	-	-	-	0.660897	TLP7
AT1G53400	Dependent	Activated	-	-	-	-	-	0.643961	AT1G53400
AT1G54320	Dependent	Activated	-	-	-	-	-	0.735716	AT1G54320
AT1G54460	Dependent	Activated	-	-	-	-	-	1.16756	AT1G54460
AT1G55260	Dependent	Activated	-	-	-	-	-	0.727129	AT1G55260
AT1G55310	Dependent	Activated	-	-	-	-	-	0.825533	SCL33
AT1G55335	Dependent	Activated	-	-	-	-	-	2.29377	AT1G55335
AT1G55960	Dependent	Activated	-	-	-	-	-	0.898211	AT1G55960
AT1G56460	Dependent	Activated	-	-	-	-	-	1.29756	AT1G56460
AT1G58180	Dependent	Activated	-	-	-	-	-	1.58089	BCA6
AT1G60730	Dependent	Activated	-	-	-	-	-	0.621319	AT1G60730
AT1G61620	Dependent	Activated	-	-	-	-	-	0.672834	AT1G61620
AT1G61820	Dependent	Activated	-	-	-	-	-	1.18377	BGLU46
AT1G62515	Dependent	Activated	-	-	-	-	-	0.976847	AT1G62515
AT1G63800	Dependent	Activated	-	-	-	-	-	1.46227	UBC5
AT1G66260	Dependent	Activated	-	-	-	-	-	1.01879	AT1G66260
AT1G66410	Dependent	Activated	-	-	-	-	-	0.73905	CAM4
AT1G67330	Dependent	Activated	-	-	-	-	-	1.09768	AT1G67330
AT1G68060	Dependent	Activated	-	-	-	-	-	0.911786	MAP70-1
AT1G68230	Dependent	Activated	-	-	-	-	-	2.2529	AT1G68230
AT1G68300	Dependent	Activated	-	-	-	-	-	0.752395	AT1G68300
AT1G68370	Dependent	Activated	-	-	-	-	-	0.822521	ARG1
AT1G68723	Dependent	Activated	-	-	-	-	-	1.75571	AT1G68723
AT1G69490	Dependent	Activated	-	-	-	-	-	3.177	NAP
AT1G70330	Dependent	Activated	-	-	-	-	-	0.82368	ENT1
AT1G70335	Dependent	Activated	-	-	-	-	-	0.876013	AT1G70335
AT1G70475	Dependent	Activated	-	-	-	-	-	1.07873	AT1G70475
AT1G74210	Dependent	Activated	-	-	-	-	-	1.6562	GDPD5
AT1G74675	Dependent	Activated	-	-	-	-	-	1.81987	AT1G74675
AT1G75785	Dependent	Activated	-	-	-	-	-	0.822629	AT1G75785
AT1G76465	Dependent	Activated	-	-	-	-	-	1.21804	AT1G76465
AT1G77885	Dependent	Activated	-	-	-	-	-	0.975169	AT1G77885
AT1G79380	Dependent	Activated	-	-	-	-	-	1.44113	RGLG4
AT1G79485	Dependent	Activated	-	-	-	-	-	2.92871	AT1G79485
AT1G80920	Dependent	Activated	-	-	-	-	-	1.41258	J8
AT2G01100	Dependent	Activated	-	-	-	-	-	1.18252	AT2G01100
AT2G03350	Dependent	Activated	-	-	-	-	-	1.45611	AT2G03350
AT2G04038	Dependent	Activated	-	-	-	-	-	3.83413	bZIP48
AT2G06530	Dependent	Activated	-	-	-	-	-	1.46355	VPS2.1
AT2G14720	Dependent	Activated	-	-	-	-	-	0.653161	VSR4
AT2G15320	Dependent	Activated	-	-	-	-	-	0.828277	AT2G15320
AT2G15570	Dependent	Activated	-	-	-	-	-	0.880383	ATHM3
AT2G17560	Dependent	Activated	-	-	-	-	-	1.08388	HMGB4
AT2G17880	Dependent	Activated	-	-	-	-	-	0.804282	AT2G17880
AT2G18370	Dependent	Activated	-	-	-	-	-	1.40979	AT2G18370
AT2G19110	Dependent	Activated	-	-	-	-	-	1.07579	HMA4
AT2G19830	Dependent	Activated	-	-	-	-	-	1.44465	SNF7.2
AT2G19950	Dependent	Activated	-	-	-	-	-	0.960732	GC1
AT2G22000	Dependent	Activated	-	-	-	-	-	1.75085	PROPEP6
AT2G23030	Dependent	Activated	-	-	-	-	-	1.46989	SNRK2.9
AT2G23790	Dependent	Activated	-	-	-	-	-	0.981771	AT2G23790
AT2G24330	Dependent	Activated	-	-	-	-	-	1.3431	AT2G24330
AT2G24762	Dependent	Activated	-	-	-	-	-	1.28381	GDU4
AT2G26210	Dependent	Activated	-	-	-	-	-	0.668175	AT2G26210
AT2G26570	Dependent	Activated	-	-	-	-	-	1.23083	WEB1
AT2G27360	Dependent	Activated	-	-	-	-	-	1.09375	AT2G27360
AT2G28671	Dependent	Activated	-	-	-	-	-	0.893957	AT2G28671
AT2G30740	Dependent	Activated	-	-	-	-	-	0.875857	AT2G30740
AT2G31083	Dependent	Activated	-	-	-	-	-	0.839656	CLE5
AT2G31800	Dependent	Activated	-	-	-	-	-	1.11399	AT2G31800
AT2G32260	Dependent	Activated	-	-	-	-	-	1.27748	CCT1
AT2G33990	Dependent	Activated	-	-	-	-	-	1.45674	iqd9
AT2G34690	Dependent	Activated	-	-	-	-	-	0.629663	ACD11
AT2G35050	Dependent	Activated	-	-	-	-	-	0.639019	AT2G35050
AT2G35680	Dependent	Activated	-	-	-	-	-	0.726199	AT2G35680
AT2G36120	Dependent	Activated	-	-	-	-	-	0.943459	DOT1
AT2G37330	Dependent	Activated	-	-	-	-	-	1.09348	ALS3
AT2G38800	Dependent	Activated	-	-	-	-	-	0.619858	AT2G38800
AT2G39800	Dependent	Activated	-	-	-	-	-	0.614263	P5CS1
AT2G40060	Dependent	Activated	-	-	-	-	-	1.02862	CLC2
AT2G40410	Dependent	Activated	-	-	-	-	-	0.738785	AtCaN2
AT2G41105	Dependent	Activated	-	-	-	-	-	3.42604	AT2G41105
AT2G41375	Dependent	Activated	-	-	-	-	-	0.986525	AT2G41375
AT2G43080	Dependent	Activated	-	-	-	-	-	0.738096	AT-P4H-1
AT2G43350	Dependent	Activated	-	-	-	-	-	0.66746	GPX3
AT2G43430	Dependent	Activated	-	-	-	-	-	0.786256	GLX2-1
AT2G45400	Dependent	Activated	-	-	-	-	-	1.06415	BEN1
AT2G45510	Dependent	Activated	-	-	-	-	-	0.764984	CYP704A2
AT3G01200	Dependent	Activated	-	-	-	-	-	0.751768	RP2
AT3G01290	Dependent	Activated	-	-	-	-	-	1.16201	HIR2
AT3G02300	Dependent	Activated	-	-	-	-	-	0.805314	AT3G02300
AT3G02673	Dependent	Activated	-	-	-	-	-	4.08591	AT3G02673
AT3G04443	Dependent	Activated	-	-	-	-	-	1.05114	AT3G04443
AT3G04530	Dependent	Activated	-	-	-	-	-	1.85355	PPCK2
AT3G05690	Dependent	Activated	-	-	-	-	-	1.8377	NF-YA2
AT3G06130	Dependent	Activated	-	-	-	-	-	0.880709	AT3G06130
AT3G09310	Dependent	Activated	-	-	-	-	-	1.06881	AT3G09310
AT3G09770	Dependent	Activated	-	-	-	-	-	0.589809	LOG2
AT3G12360	Dependent	Activated	-	-	-	-	-	0.65316	ITN1
AT3G13110	Dependent	Activated	-	-	-	-	-	1.05305	SERAT2%3B2
AT3G13200	Dependent	Activated	-	-	-	-	-	1.18737	EMB2769
AT3G16410	Dependent	Activated	-	-	-	-	-	2.13025	NSP4
AT3G16525	Dependent	Activated	-	-	-	-	-	3.53535	AT3G16525
AT3G17440	Dependent	Activated	-	-	-	-	-	1.10686	NPSN13
AT3G17770	Dependent	Activated	-	-	-	-	-	0.766357	AT3G17770
AT3G18295	Dependent	Activated	-	-	-	-	-	1.05973	AT3G18295
AT3G18560	Dependent	Activated	-	-	-	-	-	1.53455	AT3G18560
AT3G19290	Dependent	Activated	-	-	-	-	-	0.704611	ABF4
AT3G19340	Dependent	Activated	-	-	-	-	-	0.656696	AT3G19340
AT3G20410	Dependent	Activated	-	-	-	-	-	0.649081	CPK9
AT3G20500	Dependent	Activated	-	-	-	-	-	0.938981	PAP18
AT3G20935	Dependent	Activated	-	-	-	-	-	2.99882	CYP705A28
AT3G21630	Dependent	Activated	-	-	-	-	-	0.66694	CERK1
AT3G22290	Dependent	Activated	-	-	-	-	-	0.654094	AT3G22290
AT3G23310	Dependent	Activated	-	-	-	-	-	1.18211	AT3G23310
AT3G25070	Dependent	Activated	-	-	-	-	-	0.868327	RIN4
AT3G26300	Dependent	Activated	-	-	-	-	-	1.05544	CYP71B34
AT3G26512	Dependent	Activated	-	-	-	-	-	1.56895	AT3G26512
AT3G26580	Dependent	Activated	-	-	-	-	-	0.841867	AT3G26580
AT3G26720	Dependent	Activated	-	-	-	-	-	0.902856	AT3G26720
AT3G27260	Dependent	Activated	-	-	-	-	-	0.630092	GTE8
AT3G28950	Dependent	Activated	-	-	-	-	-	1.06818	AT3G28950
AT3G42150	Dependent	Activated	-	-	-	-	-	0.82181	AT3G42150
AT3G43810	Dependent	Activated	-	-	-	-	-	0.653611	CAM7
AT3G45240	Dependent	Activated	-	-	-	-	-	0.800449	GRIK1
AT3G45980	Dependent	Activated	-	-	-	-	-	0.826779	HTB9
AT3G46030	Dependent	Activated	-	-	-	-	-	0.785573	HTB11
AT3G46060	Dependent	Activated	-	-	-	-	-	0.61955	RABE1c
AT3G46590	Dependent	Activated	-	-	-	-	-	0.950373	TRFL1
AT3G47510	Dependent	Activated	-	-	-	-	-	1.26456	AT3G47510
AT3G47675	Dependent	Activated	-	-	-	-	-	1.55298	AT3G47675
AT3G47680	Dependent	Activated	-	-	-	-	-	1.036	AT3G47680
AT3G48760	Dependent	Activated	-	-	-	-	-	0.683088	AT3G48760
AT3G49601	Dependent	Activated	-	-	-	-	-	1.28138	AT3G49601
AT3G51000	Dependent	Activated	-	-	-	-	-	0.760671	AT3G51000
AT3G51250	Dependent	Activated	-	-	-	-	-	0.861196	AT3G51250
AT3G51830	Dependent	Activated	-	-	-	-	-	0.755498	SAC8
AT3G51910	Dependent	Activated	-	-	-	-	-	1.24504	HSFA7A
AT3G53670	Dependent	Activated	-	-	-	-	-	0.713593	AT3G53670
AT3G54620	Dependent	Activated	-	-	-	-	-	1.00756	BZIP25
AT3G56250	Dependent	Activated	-	-	-	-	-	1.23717	AT3G56250
AT3G57230	Dependent	Activated	-	-	-	-	-	1.22755	AGL16
AT3G57530	Dependent	Activated	-	-	-	-	-	0.732009	CPK32
AT3G58710	Dependent	Activated	-	-	-	-	-	0.831518	WRKY69
AT3G62830	Dependent	Activated	-	-	-	-	-	1.08875	AUD1
AT3G62860	Dependent	Activated	-	-	-	-	-	1.15619	AT3G62860
AT3G66654	Dependent	Activated	-	-	-	-	-	1.04962	AT3G66654
AT4G01000	Dependent	Activated	-	-	-	-	-	0.876239	AT4G01000
AT4G02430	Dependent	Activated	-	-	-	-	-	0.889445	SR34b
AT4G03110	Dependent	Activated	-	-	-	-	-	1.05587	RBP-DR1
AT4G03420	Dependent	Activated	-	-	-	-	-	1.78908	AT4G03420
AT4G05050	Dependent	Activated	-	-	-	-	-	0.69029	UBQ11
AT4G08230	Dependent	Activated	-	-	-	-	-	0.807924	AT4G08230
AT4G09035	Dependent	Activated	-	-	-	-	-	0.641402	AT4G09035
AT4G10730	Dependent	Activated	-	-	-	-	-	1.14063	AT4G10730
AT4G10910	Dependent	Activated	-	-	-	-	-	1.17867	AT4G10910
AT4G12495	Dependent	Activated	-	-	-	-	-	1.67936	AT4G12495
AT4G13830	Dependent	Activated	-	-	-	-	-	0.789948	J20
AT4G14350	Dependent	Activated	-	-	-	-	-	1.45205	AT4G14350
AT4G14710	Dependent	Activated	-	-	-	-	-	0.776034	ATARD2
AT4G15093	Dependent	Activated	-	-	-	-	-	1.09187	LigB
AT4G15340	Dependent	Activated	-	-	-	-	-	1.60033	PEN1
AT4G15990	Dependent	Activated	-	-	-	-	-	2.13582	AT4G15990
AT4G16420	Dependent	Activated	-	-	-	-	-	0.808862	ADA2B
AT4G16620	Dependent	Activated	-	-	-	-	-	2.91277	UMAMIT8
AT4G19190	Dependent	Activated	-	-	-	-	-	1.19974	AT4G19190
AT4G20330	Dependent	Activated	-	-	-	-	-	0.738046	AT4G20330
AT4G21450	Dependent	Activated	-	-	-	-	-	0.841946	AT4G21450
AT4G21660	Dependent	Activated	-	-	-	-	-	0.823161	AT4G21660
AT4G22463	Dependent	Activated	-	-	-	-	-	3.24573	AT4G22463
AT4G23270	Dependent	Activated	-	-	-	-	-	1.00439	CRK19
AT4G24400	Dependent	Activated	-	-	-	-	-	0.745993	CIPK8
AT4G25720	Dependent	Activated	-	-	-	-	-	1.16436	QC
AT4G26288	Dependent	Activated	-	-	-	-	-	1.03704	AT4G26288
AT4G26290	Dependent	Activated	-	-	-	-	-	1.44521	AT4G26290
AT4G27160	Dependent	Activated	-	-	-	-	-	1.34342	SESA3
AT4G27170	Dependent	Activated	-	-	-	-	-	4.52255	SESA4
AT4G27470	Dependent	Activated	-	-	-	-	-	0.686738	RMA3
AT4G30480	Dependent	Activated	-	-	-	-	-	1.07438	TPR1
AT4G31340	Dependent	Activated	-	-	-	-	-	0.900602	AT4G31340
AT4G31730	Dependent	Activated	-	-	-	-	-	1.22088	GDU1
AT4G32440	Dependent	Activated	-	-	-	-	-	0.960396	AT4G32440
AT4G34320	Dependent	Activated	-	-	-	-	-	1.93129	AT4G34320
AT4G34560	Dependent	Activated	-	-	-	-	-	1.58439	AT4G34560
AT4G35860	Dependent	Activated	-	-	-	-	-	0.609495	GB2
AT4G36410	Dependent	Activated	-	-	-	-	-	1.1169	UBC17
AT4G36690	Dependent	Activated	-	-	-	-	-	0.667005	ATU2AF65A
AT4G36720	Dependent	Activated	-	-	-	-	-	0.648586	HVA22K
AT4G37730	Dependent	Activated	-	-	-	-	-	1.86011	bZIP7
AT4G38060	Dependent	Activated	-	-	-	-	-	1.01488	AT4G38060
AT4G39780	Dependent	Activated	-	-	-	-	-	1.75418	AT4G39780
AT5G02100	Dependent	Activated	-	-	-	-	-	0.588417	UNE18
AT5G02690	Dependent	Activated	-	-	-	-	-	1.48331	AT5G02690
AT5G03380	Dependent	Activated	-	-	-	-	-	2.04353	AT5G03380
AT5G04080	Dependent	Activated	-	-	-	-	-	0.771008	AT5G04080
AT5G04750	Dependent	Activated	-	-	-	-	-	1.26995	AT5G04750
AT5G04890	Dependent	Activated	-	-	-	-	-	2.615	RTM2
AT5G05110	Dependent	Activated	-	-	-	-	-	1.02626	AT5G05110
AT5G06280	Dependent	Activated	-	-	-	-	-	1.09083	AT5G06280
AT5G06610	Dependent	Activated	-	-	-	-	-	2.07465	AT5G06610
AT5G06690	Dependent	Activated	-	-	-	-	-	0.802391	WCRKC1
AT5G07220	Dependent	Activated	-	-	-	-	-	0.587297	BAG3
AT5G08590	Dependent	Activated	-	-	-	-	-	0.587283	SNRK2.1
AT5G09530	Dependent	Activated	-	-	-	-	-	0.598411	PELPK1
AT5G09960	Dependent	Activated	-	-	-	-	-	0.713053	AT5G09960
AT5G10435	Dependent	Activated	-	-	-	-	-	2.93442	AT5G10435
AT5G10580	Dependent	Activated	-	-	-	-	-	1.07396	AT5G10580
AT5G11800	Dependent	Activated	-	-	-	-	-	0.853019	KEA6
AT5G11975	Dependent	Activated	-	-	-	-	-	1.16811	AT5G11975
AT5G12230	Dependent	Activated	-	-	-	-	-	0.925403	MED19A
AT5G12480	Dependent	Activated	-	-	-	-	-	0.871819	CPK7
AT5G12840	Dependent	Activated	-	-	-	-	-	1.0675	NF-YA1
AT5G13570	Dependent	Activated	-	-	-	-	-	0.807563	DCP2
AT5G13810	Dependent	Activated	-	-	-	-	-	0.781895	AT5G13810
AT5G14720	Dependent	Activated	-	-	-	-	-	0.803101	AT5G14720
AT5G16830	Dependent	Activated	-	-	-	-	-	1.23607	SYP21
AT5G17900	Dependent	Activated	-	-	-	-	-	0.97752	AT5G17900
AT5G18130	Dependent	Activated	-	-	-	-	-	2.63575	AT5G18130
AT5G18170	Dependent	Activated	-	-	-	-	-	0.846503	GDH1
AT5G18630	Dependent	Activated	-	-	-	-	-	0.759476	AT5G18630
AT5G18980	Dependent	Activated	-	-	-	-	-	1.23517	AT5G18980
AT5G19250	Dependent	Activated	-	-	-	-	-	1.62185	AT5G19250
AT5G19590	Dependent	Activated	-	-	-	-	-	0.769179	AT5G19590
AT5G22050	Dependent	Activated	-	-	-	-	-	0.906457	AT5G22050
AT5G22080	Dependent	Activated	-	-	-	-	-	1.56829	AT5G22080
AT5G23050	Dependent	Activated	-	-	-	-	-	0.657126	AAE17
AT5G25265	Dependent	Activated	-	-	-	-	-	1.09443	AT5G25265
AT5G25270	Dependent	Activated	-	-	-	-	-	0.836537	AT5G25270
AT5G25540	Dependent	Activated	-	-	-	-	-	0.72197	CID6
AT5G25770	Dependent	Activated	-	-	-	-	-	2.24999	AT5G25770
AT5G25830	Dependent	Activated	-	-	-	-	-	0.745658	GATA12
AT5G27860	Dependent	Activated	-	-	-	-	-	1.09149	AT5G27860
AT5G27950	Dependent	Activated	-	-	-	-	-	1.35686	AT5G27950
AT5G35200	Dependent	Activated	-	-	-	-	-	0.607505	AT5G35200
AT5G35940	Dependent	Activated	-	-	-	-	-	1.92331	AT5G35940
AT5G37370	Dependent	Activated	-	-	-	-	-	0.767328	ATSRL1
AT5G37715	Dependent	Activated	-	-	-	-	-	1.30882	AT5G37715
AT5G37740	Dependent	Activated	-	-	-	-	-	1.0529	AT5G37740
AT5G38865	Dependent	Activated	-	-	-	-	-	0.910251	AT5G38865
AT5G39510	Dependent	Activated	-	-	-	-	-	0.637498	SGR4
AT5G39730	Dependent	Activated	-	-	-	-	-	0.680145	AT5G39730
AT5G41340	Dependent	Activated	-	-	-	-	-	1.01735	UBC4
AT5G41990	Dependent	Activated	-	-	-	-	-	0.84364	WNK8
AT5G42190	Dependent	Activated	-	-	-	-	-	0.676027	AT5G42190
AT5G43060	Dependent	Activated	-	-	-	-	-	1.33086	RD21B
AT5G43560	Dependent	Activated	-	-	-	-	-	0.745842	AT5G43560
AT5G46090	Dependent	Activated	-	-	-	-	-	1.22045	AT5G46090
AT5G46250	Dependent	Activated	-	-	-	-	-	0.686597	LARP6a
AT5G46730	Dependent	Activated	-	-	-	-	-	3.1055	AT5G46730
AT5G47100	Dependent	Activated	-	-	-	-	-	1.43063	CBL9
AT5G50430	Dependent	Activated	-	-	-	-	-	1.47901	UBC33
AT5G52250	Dependent	Activated	-	-	-	-	-	1.04236	RUP1
AT5G52550	Dependent	Activated	-	-	-	-	-	1.4645	AT5G52550
AT5G53370	Dependent	Activated	-	-	-	-	-	1.31906	PMEPCRF
AT5G53530	Dependent	Activated	-	-	-	-	-	0.869145	VPS26A
AT5G54230	Dependent	Activated	-	-	-	-	-	1.47006	MYB49
AT5G55100	Dependent	Activated	-	-	-	-	-	0.93774	AT5G55100
AT5G56150	Dependent	Activated	-	-	-	-	-	1.41157	UBC30
AT5G57560	Dependent	Activated	-	-	-	-	-	1.55642	TCH4
AT5G58575	Dependent	Activated	-	-	-	-	-	1.96816	AT5G58575
AT5G59320	Dependent	Activated	-	-	-	-	-	2.48374	LTP3
AT5G61450	Dependent	Activated	-	-	-	-	-	1.67207	AT5G61450
AT5G63280	Dependent	Activated	-	-	-	-	-	1.0212	AT5G63280
AT5G64180	Dependent	Activated	-	-	-	-	-	0.853996	AT5G64180
AT5G65020	Dependent	Activated	-	-	-	-	-	0.785177	ANNAT2
AT5G65480	Dependent	Activated	-	-	-	-	-	1.26866	AT5G65480
AT5G65970	Dependent	Activated	-	-	-	-	-	0.6854	MLO10
AT5G66030	Dependent	Activated	-	-	-	-	-	0.648926	ATGRIP
AT5G66490	Dependent	Activated	-	-	-	-	-	1.2434	AT5G66490
AT5G66930	Dependent	Activated	-	-	-	-	-	0.913607	AT5G66930
AT2G33180	Dependent	Repressed	Repressed	Repressed	Yes	Yes	Yes	-2.42532	AT2G33180
AT1G76100	Dependent	Repressed	Repressed	Repressed	Yes	Yes	-	-1.33351	PETE1
AT2G39470	Dependent	Repressed	Repressed	Repressed	Yes	Yes	-	-1.13927	PnsL1
AT5G20630	Dependent	Repressed	Repressed	Repressed	Yes	Yes	-	-1.07208	GER3
AT2G36885	Dependent	Repressed	Repressed	Repressed	Yes	-	Yes	-2.08775	AT2G36885
AT2G38390	Dependent	Repressed	Repressed	Repressed	Yes	-	Yes	-0.70776	AT2G38390
AT4G21280	Dependent	Repressed	Repressed	Repressed	Yes	-	Yes	-1.56012	PSBQA
AT1G21500	Dependent	Repressed	Repressed	Repressed	Yes	-	-	-2.09364	AT1G21500
AT1G29930	Dependent	Repressed	Repressed	Repressed	Yes	-	-	-2.26522	CAB1
AT1G64150	Dependent	Repressed	Repressed	Repressed	Yes	-	-	-1.39672	AT1G64150
AT1G74470	Dependent	Repressed	Repressed	Repressed	Yes	-	-	-1.35049	AT1G74470
AT1G75690	Dependent	Repressed	Repressed	Repressed	Yes	-	-	-1.6727	LQY1
AT4G39710	Dependent	Repressed	Repressed	Repressed	Yes	-	-	-0.891353	PnsL4
AT5G48300	Dependent	Repressed	Repressed	Repressed	Yes	-	-	-0.828586	ADG1
AT3G16250	Dependent	Repressed	Repressed	Repressed	-	Yes	Yes	-1.21917	PnsB3
AT1G15980	Dependent	Repressed	Repressed	Repressed	-	Yes	-	-1.70014	PnsB1
AT1G19150	Dependent	Repressed	Repressed	Repressed	-	Yes	-	-1.48041	Lhca6
AT1G19670	Dependent	Repressed	Repressed	Repressed	-	Yes	-	-1.4908	CLH1
AT1G25440	Dependent	Repressed	Repressed	Repressed	-	Yes	-	-1.2153	BBX15
AT1G44575	Dependent	Repressed	Repressed	Repressed	-	Yes	-	-1.73086	NPQ4
AT3G61870	Dependent	Repressed	Repressed	Repressed	-	Yes	-	-1.24824	AT3G61870
AT4G05180	Dependent	Repressed	Repressed	Repressed	-	Yes	-	-0.884659	PSBQ-2
AT4G28660	Dependent	Repressed	Repressed	Repressed	-	Yes	-	-2.22806	PSB28
AT4G28750	Dependent	Repressed	Repressed	Repressed	-	Yes	-	-1.46907	PSAE-1
AT5G04140	Dependent	Repressed	Repressed	Repressed	-	Yes	-	-1.78213	GLU1
AT5G17230	Dependent	Repressed	Repressed	Repressed	-	Yes	-	-0.766311	PSY
AT5G38520	Dependent	Repressed	Repressed	Repressed	-	Yes	-	-0.794464	AT5G38520
AT5G43750	Dependent	Repressed	Repressed	Repressed	-	Yes	-	-2.13055	PnsB5
AT1G03630	Dependent	Repressed	Repressed	Repressed	-	-	-	-1.48537	AT1G03630
AT1G08380	Dependent	Repressed	Repressed	Repressed	-	-	-	-1.00348	PSAO
AT1G13930	Dependent	Repressed	Repressed	Repressed	-	-	-	-1.26132	AT1G13930
AT1G14030	Dependent	Repressed	Repressed	Repressed	-	-	-	-1.59115	LSMT-L
AT1G14345	Dependent	Repressed	Repressed	Repressed	-	-	-	-1.97559	AT1G14345
AT1G15820	Dependent	Repressed	Repressed	Repressed	-	-	-	-1.13495	LHCB6
AT1G21100	Dependent	Repressed	Repressed	Repressed	-	-	-	-0.590623	IGMT1
AT1G27480	Dependent	Repressed	Repressed	Repressed	-	-	-	-1.67792	AT1G27480
AT1G30380	Dependent	Repressed	Repressed	Repressed	-	-	-	-1.82397	PSAK
AT1G42970	Dependent	Repressed	Repressed	Repressed	-	-	-	-1.54399	GAPB
AT1G43560	Dependent	Repressed	Repressed	Repressed	-	-	-	-2.16977	TRXy2
AT1G50250	Dependent	Repressed	Repressed	Repressed	-	-	-	-1.59557	FTSH1
AT1G52100	Dependent	Repressed	Repressed	Repressed	-	-	-	-2.13226	AT1G52100
AT1G52230	Dependent	Repressed	Repressed	Repressed	-	-	-	-1.89526	PSAH2
AT1G54010	Dependent	Repressed	Repressed	Repressed	-	-	-	-0.604256	AT1G54010
AT1G56050	Dependent	Repressed	Repressed	Repressed	-	-	-	-2.42547	AT1G56050
AT1G60950	Dependent	Repressed	Repressed	Repressed	-	-	-	-1.39658	AT1G60950
AT1G70850	Dependent	Repressed	Repressed	Repressed	-	-	-	-0.596687	MLP34
AT1G74070	Dependent	Repressed	Repressed	Repressed	-	-	-	-1.47014	AT1G74070
AT1G74730	Dependent	Repressed	Repressed	Repressed	-	-	-	-1.89423	AT1G74730
AT2G01590	Dependent	Repressed	Repressed	Repressed	-	-	-	-1.11073	CRR3
AT2G21330	Dependent	Repressed	Repressed	Repressed	-	-	-	-1.08093	FBA1
AT2G21530	Dependent	Repressed	Repressed	Repressed	-	-	-	-0.741646	AT2G21530
AT2G24820	Dependent	Repressed	Repressed	Repressed	-	-	-	-0.920244	TIC55-II
AT2G25980	Dependent	Repressed	Repressed	Repressed	-	-	-	-0.901732	AT2G25980
AT2G30570	Dependent	Repressed	Repressed	Repressed	-	-	-	-1.24652	PSBW
AT2G34620	Dependent	Repressed	Repressed	Repressed	-	-	-	-2.11918	AT2G34620
AT2G36145	Dependent	Repressed	Repressed	Repressed	-	-	-	-2.75092	AT2G36145
AT2G42130	Dependent	Repressed	Repressed	Repressed	-	-	-	-1.51556	AT2G42130
AT2G42220	Dependent	Repressed	Repressed	Repressed	-	-	-	-1.43326	AT2G42220
AT3G01500	Dependent	Repressed	Repressed	Repressed	-	-	-	-2.47495	CA1
AT3G02730	Dependent	Repressed	Repressed	Repressed	-	-	-	-1.31133	TRXf1
AT3G04290	Dependent	Repressed	Repressed	Repressed	-	-	-	-0.775908	LTL1
AT3G14930	Dependent	Repressed	Repressed	Repressed	-	-	-	-1.88156	HEME1
AT3G17170	Dependent	Repressed	Repressed	Repressed	-	-	-	-1.01568	RFC3
AT3G21055	Dependent	Repressed	Repressed	Repressed	-	-	-	-1.63549	PSBTN
AT3G24430	Dependent	Repressed	Repressed	Repressed	-	-	-	-0.805502	HCF101
AT3G26060	Dependent	Repressed	Repressed	Repressed	-	-	-	-1.90786	PRXQ
AT3G44020	Dependent	Repressed	Repressed	Repressed	-	-	-	-1.12757	AT3G44020
AT3G46780	Dependent	Repressed	Repressed	Repressed	-	-	-	-0.701632	PTAC16
AT3G50820	Dependent	Repressed	Repressed	Repressed	-	-	-	-1.47619	PSBO2
AT3G51510	Dependent	Repressed	Repressed	Repressed	-	-	-	-1.06198	AT3G51510
AT3G55330	Dependent	Repressed	Repressed	Repressed	-	-	-	-1.65906	PPL1
AT3G56940	Dependent	Repressed	Repressed	Repressed	-	-	-	-1.64896	CRD1
AT3G59400	Dependent	Repressed	Repressed	Repressed	-	-	-	-2.03192	GUN4
AT3G63140	Dependent	Repressed	Repressed	Repressed	-	-	-	-1.22408	CSP41A
AT4G00370	Dependent	Repressed	Repressed	Repressed	-	-	-	-0.740508	ANTR2
AT4G01150	Dependent	Repressed	Repressed	Repressed	-	-	-	-1.21711	AT4G01150
AT4G09010	Dependent	Repressed	Repressed	Repressed	-	-	-	-1.17695	TL29
AT4G10340	Dependent	Repressed	Repressed	Repressed	-	-	-	-1.56594	LHCB5
AT4G12545	Dependent	Repressed	Repressed	Repressed	-	-	-	-2.58576	AT4G12545
AT4G19985	Dependent	Repressed	Repressed	Repressed	-	-	-	-1.0572	AT4G19985
AT4G22212	Dependent	Repressed	Repressed	Repressed	-	-	-	-0.633844	AT4G22212
AT4G23940	Dependent	Repressed	Repressed	Repressed	-	-	-	-1.30887	FtsHi1
AT4G26520	Dependent	Repressed	Repressed	Repressed	-	-	-	-1.22252	FBA7
AT4G27700	Dependent	Repressed	Repressed	Repressed	-	-	-	-0.933471	AT4G27700
AT4G33010	Dependent	Repressed	Repressed	Repressed	-	-	-	-0.908943	GLDP1
AT4G34190	Dependent	Repressed	Repressed	Repressed	-	-	-	-1.53207	2017-09-01
AT4G37930	Dependent	Repressed	Repressed	Repressed	-	-	-	-1.62388	SHM1
AT4G38970	Dependent	Repressed	Repressed	Repressed	-	-	-	-1.27926	FBA2
AT4G39970	Dependent	Repressed	Repressed	Repressed	-	-	-	-0.948596	AT4G39970
AT5G02120	Dependent	Repressed	Repressed	Repressed	-	-	-	-1.26929	OHP
AT5G03240	Dependent	Repressed	Repressed	Repressed	-	-	-	-0.813205	UBQ3
AT5G08050	Dependent	Repressed	Repressed	Repressed	-	-	-	-1.09138	AT5G08050
AT5G08610	Dependent	Repressed	Repressed	Repressed	-	-	-	-1.89382	PDE340
AT5G13630	Dependent	Repressed	Repressed	Repressed	-	-	-	-2.20964	GUN5
AT5G14660	Dependent	Repressed	Repressed	Repressed	-	-	-	-0.963838	PDF1B
AT5G16710	Dependent	Repressed	Repressed	Repressed	-	-	-	-0.752898	DHAR3
AT5G17170	Dependent	Repressed	Repressed	Repressed	-	-	-	-0.865015	ENH1
AT5G17670	Dependent	Repressed	Repressed	Repressed	-	-	-	-1.27295	AT5G17670
AT5G35630	Dependent	Repressed	Repressed	Repressed	-	-	-	-1.41957	GS2
AT5G42070	Dependent	Repressed	Repressed	Repressed	-	-	-	-1.37571	AT5G42070
AT5G46800	Dependent	Repressed	Repressed	Repressed	-	-	-	-1.74509	BOU
AT5G58260	Dependent	Repressed	Repressed	Repressed	-	-	-	-1.06549	NdhN
AT5G64940	Dependent	Repressed	Repressed	Repressed	-	-	-	-1.53481	ATH13
AT5G65010	Dependent	Repressed	Repressed	Repressed	-	-	-	-2.15108	ASN2
AT5G66190	Dependent	Repressed	Repressed	Repressed	-	-	-	-1.3285	FNR1
AT5G44440	Dependent	Repressed	Activated	Repressed	Yes	Yes	Yes	-3.09323	AT5G44440
AT1G52240	Dependent	Repressed	Activated	Repressed	Yes	-	-	-1.79302	ROPGEF11
AT5G46890	Dependent	Repressed	Activated	Repressed	Yes	-	-	-0.718744	AT5G46890
AT2G29980	Dependent	Repressed	Activated	Repressed	-	Yes	Yes	-0.681313	FAD3
AT5G54190	Dependent	Repressed	Activated	Repressed	-	Yes	-	-1.9263	PORA
AT2G40300	Dependent	Repressed	Activated	Repressed	-	-	-	-1.27363	FER4
AT3G23730	Dependent	Repressed	Activated	Repressed	-	-	-	-0.774534	XTH16
AT5G03860	Dependent	Repressed	Activated	Repressed	-	-	-	-0.645908	MLS
AT5G46900	Dependent	Repressed	Activated	Repressed	-	-	-	-1.28085	AT5G46900
AT5G59090	Dependent	Repressed	Activated	Repressed	-	-	-	-0.657105	SBT4.12
AT1G71030	Dependent	Repressed	Activated	Activated	Yes	-	-	-1.06262	MYBL2
AT2G36870	Dependent	Repressed	Activated	Activated	Yes	Yes	-	-2.16227	XTH32
AT2G43610	Dependent	Repressed	Activated	Activated	-	-	-	-1.17107	AT2G43610
AT5G38940	Dependent	Repressed	Activated	Activated	-	-	-	-2.63897	AT5G38940
AT1G21050	Dependent	Repressed	Activated	-	Yes	Yes	Yes	-1.1812	AT1G21050
AT1G27670	Dependent	Repressed	Activated	-	Yes	Yes	Yes	-1.46895	AT1G27670
AT1G52190	Dependent	Repressed	Activated	-	Yes	Yes	Yes	-0.803291	AT1G52190
AT5G04120	Dependent	Repressed	Activated	-	Yes	Yes	-	-1.40491	AT5G04120
AT2G38400	Dependent	Repressed	Activated	-	Yes	-	Yes	-0.738782	AGT3
AT4G01870	Dependent	Repressed	Activated	-	Yes	-	Yes	-1.77039	AT4G01870
AT2G15490	Dependent	Repressed	Activated	-	Yes	-	-	-0.712544	UGT73B4
AT4G34870	Dependent	Repressed	Activated	-	Yes	-	-	-0.599232	ROC5
AT5G22580	Dependent	Repressed	Activated	-	Yes	-	-	-2.82844	AT5G22580
AT5G43330	Dependent	Repressed	Activated	-	Yes	-	-	-0.905355	c-NAD-MDH2
AT5G45500	Dependent	Repressed	Activated	-	Yes	-	-	-1.09841	AT5G45500
AT4G10240	Dependent	Repressed	Activated	-	-	Yes	-	-1.19341	bbx23
AT1G79410	Dependent	Repressed	Activated	-	-	-	Yes	-0.834985	2017-10-05
AT1G05340	Dependent	Repressed	Activated	-	-	-	-	-1.21194	AT1G05340
AT2G40170	Dependent	Repressed	Activated	-	-	-	-	-0.898611	GEA6
AT2G47600	Dependent	Repressed	Activated	-	-	-	-	-0.685917	MHX
AT3G03600	Dependent	Repressed	Activated	-	-	-	-	-0.855568	RPS2
AT3G28550	Dependent	Repressed	Activated	-	-	-	-	-0.997364	AT3G28550
AT4G16400	Dependent	Repressed	Activated	-	-	-	-	-1.64272	AT4G16400
AT4G18510	Dependent	Repressed	Activated	-	-	-	-	-1.96651	CLE2
AT4G20240	Dependent	Repressed	Activated	-	-	-	-	-4.51269	CYP71A27
AT4G26390	Dependent	Repressed	Activated	-	-	-	-	-1.4803	AT4G26390
AT5G13280	Dependent	Repressed	Activated	-	-	-	-	-1.0808	AK-LYS1
AT4G18810	Dependent	Repressed	-	Repressed	Yes	Yes	-	-1.75468	AT4G18810
AT3G27690	Dependent	Repressed	-	Repressed	-	Yes	-	-1.25991	LHCB2.3
AT4G29905	Dependent	Repressed	-	Repressed	-	-	Yes	-0.86733	AT4G29905
AT1G06690	Dependent	Repressed	-	Repressed	-	-	-	-0.717381	AT1G06690
AT2G01520	Dependent	Repressed	-	Repressed	-	-	-	-1.88421	MLP328
AT2G05070	Dependent	Repressed	-	Repressed	-	-	-	-1.69309	LHCB2.2
AT2G05100	Dependent	Repressed	-	Repressed	-	-	-	-1.444	LHCB2.1
AT2G34430	Dependent	Repressed	-	Repressed	-	-	-	-1.13334	LHB1B1
AT2G37860	Dependent	Repressed	-	Repressed	-	-	-	-0.634787	LCD1
AT3G01420	Dependent	Repressed	-	Repressed	-	-	-	-1.02995	DOX1
AT3G16770	Dependent	Repressed	-	Repressed	-	-	-	-0.591511	EBP
AT3G51820	Dependent	Repressed	-	Repressed	-	-	-	-1.5202	G4
AT4G24750	Dependent	Repressed	-	Repressed	-	-	-	-1.49838	AT4G24750
AT4G30140	Dependent	Repressed	-	Repressed	-	-	-	-1.55397	CDEF1
AT4G37220	Dependent	Repressed	-	Repressed	-	-	-	-0.87495	AT4G37220
AT4G37700	Dependent	Repressed	-	Repressed	-	-	-	-1.26907	AT4G37700
AT5G01590	Dependent	Repressed	-	Repressed	-	-	-	-0.805105	AT5G01590
AT5G08260	Dependent	Repressed	-	Repressed	-	-	-	-0.943604	scpl35
AT5G23840	Dependent	Repressed	-	Repressed	-	-	-	-1.41709	AT5G23840
AT5G42130	Dependent	Repressed	-	Repressed	-	-	-	-0.649597	Mfl1
AT5G54270	Dependent	Repressed	-	Repressed	-	-	-	-0.813676	LHCB3
AT5G57170	Dependent	Repressed	-	Repressed	-	-	-	-1.04864	AT5G57170
AT1G14890	Dependent	Repressed	-	-	Yes	Yes	Yes	-1.08391	AT1G14890
AT2G44650	Dependent	Repressed	-	-	Yes	Yes	Yes	-1.23353	CHL-CPN10
AT3G12120	Dependent	Repressed	-	-	Yes	Yes	Yes	-0.871988	FAD2
AT3G57560	Dependent	Repressed	-	-	Yes	Yes	Yes	-0.737876	NAGK
AT5G05440	Dependent	Repressed	-	-	Yes	Yes	Yes	-0.64455	PYL5
AT5G14910	Dependent	Repressed	-	-	Yes	Yes	Yes	-1.57627	AT5G14910
AT1G72600	Dependent	Repressed	-	-	Yes	Yes	-	-2.34557	AT1G72600
AT1G72680	Dependent	Repressed	-	-	Yes	Yes	-	-0.672455	CAD1
AT3G12930	Dependent	Repressed	-	-	Yes	Yes	-	-1.87002	AT3G12930
AT3G15030	Dependent	Repressed	-	-	Yes	Yes	-	-0.758992	TCP4
AT4G39040	Dependent	Repressed	-	-	Yes	Yes	-	-0.661549	AT4G39040
AT5G02500	Dependent	Repressed	-	-	Yes	Yes	-	-0.793976	HSC70-1
AT5G05690	Dependent	Repressed	-	-	Yes	Yes	-	-0.761836	CPD
AT5G38410	Dependent	Repressed	-	-	Yes	Yes	-	-1.10768	RBCS3B
AT5G39080	Dependent	Repressed	-	-	Yes	Yes	-	-0.732376	AT5G39080
AT1G72040	Dependent	Repressed	-	-	Yes	-	Yes	-1.06835	dNK
AT3G63190	Dependent	Repressed	-	-	Yes	-	Yes	-0.773966	RRF
AT5G47190	Dependent	Repressed	-	-	Yes	-	Yes	-1.67559	AT5G47190
AT1G04270	Dependent	Repressed	-	-	Yes	-	-	-0.794672	RPS15
AT1G14300	Dependent	Repressed	-	-	Yes	-	-	-0.836011	AT1G14300
AT1G18850	Dependent	Repressed	-	-	Yes	-	-	-0.835327	AT1G18850
AT1G60230	Dependent	Repressed	-	-	Yes	-	-	-1.27976	AT1G60230
AT1G67090	Dependent	Repressed	-	-	Yes	-	-	-1.21685	RBCS1A
AT2G12905	Dependent	Repressed	-	-	Yes	-	-	-1.91493	AT2G12905
AT2G39140	Dependent	Repressed	-	-	Yes	-	-	-1.39249	SVR1
AT3G19860	Dependent	Repressed	-	-	Yes	-	-	-1.23641	bHLH121
AT4G03520	Dependent	Repressed	-	-	Yes	-	-	-0.824617	TRXm2
AT5G17710	Dependent	Repressed	-	-	Yes	-	-	-1.00945	EMB1241
AT5G17870	Dependent	Repressed	-	-	Yes	-	-	-1.47492	PSRP6
AT5G42580	Dependent	Repressed	-	-	Yes	-	-	-1.49445	CYP705A12
AT5G54390	Dependent	Repressed	-	-	Yes	-	-	-0.590106	HL
AT5G59500	Dependent	Repressed	-	-	Yes	-	-	-1.36306	AT5G59500
AT1G02560	Dependent	Repressed	-	-	-	Yes	Yes	-0.887832	CLPP5
AT1G08640	Dependent	Repressed	-	-	-	Yes	Yes	-1.39261	CJD1
AT2G18020	Dependent	Repressed	-	-	-	Yes	Yes	-0.767207	EMB2296
AT2G42910	Dependent	Repressed	-	-	-	Yes	Yes	-0.612674	AT2G42910
AT3G51140	Dependent	Repressed	-	-	-	Yes	Yes	-1.05738	AT3G51140
AT4G00810	Dependent	Repressed	-	-	-	Yes	Yes	-0.794849	AT4G00810
AT4G24280	Dependent	Repressed	-	-	-	Yes	Yes	-1.01524	cpHsc70-1
AT4G27440	Dependent	Repressed	-	-	-	Yes	Yes	-1.75812	PORB
AT5G64860	Dependent	Repressed	-	-	-	Yes	Yes	-1.35178	DPE1
AT5G66470	Dependent	Repressed	-	-	-	Yes	Yes	-0.765449	AT5G66470
AT1G15500	Dependent	Repressed	-	-	-	Yes	-	-0.885909	ATNTT2
AT1G50900	Dependent	Repressed	-	-	-	Yes	-	-0.871054	GDC1
AT2G21170	Dependent	Repressed	-	-	-	Yes	-	-1.0385	TIM
AT2G26900	Dependent	Repressed	-	-	-	Yes	-	-0.72253	BASS2
AT2G37270	Dependent	Repressed	-	-	-	Yes	-	-0.79635	RPS5B
AT2G45440	Dependent	Repressed	-	-	-	Yes	-	-0.783198	DHDPS2
AT2G47840	Dependent	Repressed	-	-	-	Yes	-	-1.03514	Tic20-II
AT2G47940	Dependent	Repressed	-	-	-	Yes	-	-1.35251	DEG2
AT3G01520	Dependent	Repressed	-	-	-	Yes	-	-1.2276	AT3G01520
AT3G12145	Dependent	Repressed	-	-	-	Yes	-	-1.51346	FLR1
AT3G19170	Dependent	Repressed	-	-	-	Yes	-	-1.29948	PREP1
AT3G29230	Dependent	Repressed	-	-	-	Yes	-	-1.86899	AT3G29230
AT3G60750	Dependent	Repressed	-	-	-	Yes	-	-1.07304	AT3G60750
AT3G63170	Dependent	Repressed	-	-	-	Yes	-	-0.833088	FAP1
AT3G63540	Dependent	Repressed	-	-	-	Yes	-	-0.936465	AT3G63540
AT4G11010	Dependent	Repressed	-	-	-	Yes	-	-0.749595	NDPK3
AT4G14690	Dependent	Repressed	-	-	-	Yes	-	-1.71563	ELIP2
AT4G25700	Dependent	Repressed	-	-	-	Yes	-	-0.818919	AT4G25700
AT5G09510	Dependent	Repressed	-	-	-	Yes	-	-0.689682	AT5G09510
AT5G15980	Dependent	Repressed	-	-	-	Yes	-	-0.864499	AT5G15980
AT5G17840	Dependent	Repressed	-	-	-	Yes	-	-0.709498	AT5G17840
AT5G53160	Dependent	Repressed	-	-	-	Yes	-	-0.587565	RCAR3
AT5G59140	Dependent	Repressed	-	-	-	Yes	-	-0.810884	AT5G59140
AT1G15390	Dependent	Repressed	-	-	-	-	Yes	-0.905254	PDF1A
AT1G78630	Dependent	Repressed	-	-	-	-	Yes	-1.19008	emb1473
AT2G01008	Dependent	Repressed	-	-	-	-	Yes	-1.47111	AT2G01008
AT2G01023	Dependent	Repressed	-	-	-	-	Yes	-1.30435	AT2G01023
AT2G07706	Dependent	Repressed	-	-	-	-	Yes	-0.9606	AT2G07706
AT2G07739	Dependent	Repressed	-	-	-	-	Yes	-2.02526	AT2G07739
AT2G44140	Dependent	Repressed	-	-	-	-	Yes	-0.58974	AT2G44140
AT3G24830	Dependent	Repressed	-	-	-	-	Yes	-0.613603	AT3G24830
AT3G25920	Dependent	Repressed	-	-	-	-	Yes	-0.972243	RPL15
AT5G02960	Dependent	Repressed	-	-	-	-	Yes	-0.961716	AT5G02960
AT5G63980	Dependent	Repressed	-	-	-	-	Yes	-0.705727	SAL1
AT1G01970	Dependent	Repressed	-	-	-	-	-	-1.53907	AT1G01970
AT1G02620	Dependent	Repressed	-	-	-	-	-	-1.81831	AT1G02620
AT1G02705	Dependent	Repressed	-	-	-	-	-	-1.65372	AT1G02705
AT1G02710	Dependent	Repressed	-	-	-	-	-	-0.69027	AT1G02710
AT1G03106	Dependent	Repressed	-	-	-	-	-	-3.01041	AT1G03106
AT1G04480	Dependent	Repressed	-	-	-	-	-	-0.820523	AT1G04480
AT1G04940	Dependent	Repressed	-	-	-	-	-	-1.42407	Tic20-I
AT1G06190	Dependent	Repressed	-	-	-	-	-	-1.12537	RHON1
AT1G07320	Dependent	Repressed	-	-	-	-	-	-0.815971	RPL4
AT1G07770	Dependent	Repressed	-	-	-	-	-	-0.753663	RPS15A
AT1G09795	Dependent	Repressed	-	-	-	-	-	-1.07266	ATP-PRT2
AT1G10830	Dependent	Repressed	-	-	-	-	-	-0.713637	Z-ISO
AT1G11870	Dependent	Repressed	-	-	-	-	-	-0.915775	SRS
AT1G13820	Dependent	Repressed	-	-	-	-	-	-1.29895	AT1G13820
AT1G14320	Dependent	Repressed	-	-	-	-	-	-0.642633	SAC52
AT1G14410	Dependent	Repressed	-	-	-	-	-	-1.29385	WHY1
AT1G14810	Dependent	Repressed	-	-	-	-	-	-1.12824	AT1G14810
AT1G15710	Dependent	Repressed	-	-	-	-	-	-0.821513	AT1G15710
AT1G15930	Dependent	Repressed	-	-	-	-	-	-0.777134	AT1G15930
AT1G22700	Dependent	Repressed	-	-	-	-	-	-1.14001	AT1G22700
AT1G26255	Dependent	Repressed	-	-	-	-	-	-0.611479	AT1G26255
AT1G28150	Dependent	Repressed	-	-	-	-	-	-0.901259	AT1G28150
AT1G29070	Dependent	Repressed	-	-	-	-	-	-1.64482	AT1G29070
AT1G29250	Dependent	Repressed	-	-	-	-	-	-0.738674	AT1G29250
AT1G30230	Dependent	Repressed	-	-	-	-	-	-0.677877	eEF-1Bb1
AT1G31180	Dependent	Repressed	-	-	-	-	-	-0.71479	IMD3
AT1G32990	Dependent	Repressed	-	-	-	-	-	-1.39023	PRPL11
AT1G33265	Dependent	Repressed	-	-	-	-	-	-1.4261	AT1G33265
AT1G33520	Dependent	Repressed	-	-	-	-	-	-0.790245	MOS2
AT1G34030	Dependent	Repressed	-	-	-	-	-	-1.08792	AT1G34030
AT1G35680	Dependent	Repressed	-	-	-	-	-	-0.754435	RPL21C
AT1G48355	Dependent	Repressed	-	-	-	-	-	-1.38814	AT1G48355
AT1G49380	Dependent	Repressed	-	-	-	-	-	-1.74696	AT1G49380
AT1G51310	Dependent	Repressed	-	-	-	-	-	-0.968725	AT1G51310
AT1G52510	Dependent	Repressed	-	-	-	-	-	-1.10768	AT1G52510
AT1G55490	Dependent	Repressed	-	-	-	-	-	-1.40091	CPN60B
AT1G55673	Dependent	Repressed	-	-	-	-	-	-1.18482	AT1G55673
AT1G56190	Dependent	Repressed	-	-	-	-	-	-0.661601	AT1G56190
AT1G63610	Dependent	Repressed	-	-	-	-	-	-0.909527	AT1G63610
AT1G63660	Dependent	Repressed	-	-	-	-	-	-0.807758	AT1G63660
AT1G64230	Dependent	Repressed	-	-	-	-	-	-1.0154	UBC28
[truncated: 2,430 more rows]
