# Supplementary material for: Hydrogen peroxide positively regulates brassinosteroid signaling through oxidation of the BRASSINAZOLE-RESISTANT1 transcription factor
Source: Nat Commun. 2018 Mar 14;9:1063. doi: 10.1038/s41467-018-03463-x (PMC5852159; doi:10.1038/s41467-018-03463-x)
Supplement: Supplementary file 5 — Supplementary Data 2 [file 41467_2018_3463_MOESM5_ESM.xlsx]

## Sheet: Data 2_BZR1_R_DPI
Supplementary Data 2. BZR1-regulated genes in DPI condition. Col-0 and bzr1-1D were grown on the medium containing 2 µM PPZ and 1 µM DPI for 5 days in the dark for RNA-Seq analysis. Differentially expressed genes between bzr1-1D and Col-0 were defined by a 1.5-fold expression difference with a possibility >0.8.
Genes	Log2 Ratio(bzr1-1D/Col-0 DPI condition)
AT5G43370	12.9494
AT1G24390	12.6042
AT1G24388	10.6264
AT5G39640	9.99247
AT1G10875	9.60795
AT1G27570	9.13014
AT1G27580	8.74435
AT1G14880	8.73922
AT5G43360	8.67125
AT3G26355	8.48784
AT2G07617	8.44156
AT5G36240	8.38226
AT4G09610	8.32793
AT5G24240	6.85834
AT1G12340	6.50825
AT1G03880	5.99761
AT3G21080	5.93909
AT2G36970	5.61316
AT4G19690	5.54707
AT5G44567	5.54293
AT1G08090	5.4837
AT5G55360	5.47393
AT1G29100	5.08504
AT4G27170	4.75854
AT3G28510	4.69539
AT2G44460	4.65214
AT4G27150	4.5799
AT5G26300	4.56754
AT1G69920	4.50374
AT4G28520	4.47565
AT1G50290	4.4042
AT3G54830	4.39496
AT1G14930	4.35298
AT5G33355	4.32466
AT1G75945	4.26371
AT2G03230	4.23898
AT3G16530	4.23316
AT5G26970	4.20273
AT1G53480	4.11834
AT4G13790	4.08851
AT5G35660	4.05333
AT3G56980	4.04679
AT1G70260	4.03022
AT1G02770	4.02733
AT2G21900	3.95014
AT1G05675	3.9364
AT4G36110	3.92642
AT3G13960	3.9214
AT1G25025	3.90374
AT1G25112	3.90374
AT2G41850	3.88057
AT2G34655	3.87655
AT5G28030	3.86022
AT5G43660	3.85383
AT2G44070	3.80941
AT5G05340	3.71507
AT3G60140	3.70421
AT2G05580	3.64538
AT5G38900	3.64308
AT1G53690	3.60902
AT1G17170	3.58824
AT1G73040	3.56789
AT4G11393	3.56644
AT1G64940	3.53436
AT2G02630	3.52833
AT5G05390	3.51642
AT5G46940	3.50913
AT2G33380	3.5026
AT1G10110	3.48239
AT1G17960	3.47712
AT4G08555	3.44632
AT5G35525	3.44383
AT5G52310	3.42185
AT5G46950	3.40599
AT2G38250	3.38762
AT2G04070	3.38696
AT1G27555	3.38092
AT5G25250	3.36773
AT1G71520	3.34848
AT4G23560	3.32139
AT1G01480	3.29482
AT5G37490	3.28955
AT1G48130	3.2564
AT1G44050	3.2553
AT2G20720	3.24345
AT3G26830	3.24068
AT5G15960	3.2212
AT2G02635	3.19847
AT5G44563	3.19696
AT5G20150	3.16488
AT5G41900	3.15586
AT1G60740	3.13142
AT3G49845	3.125
AT1G56650	3.06781
AT3G45840	3.05622
AT5G44120	3.05042
AT5G36925	3.04777
AT3G21352	3.04645
AT3G54530	3.02779
AT4G13540	3.00967
AT4G25140	2.99446
AT3G27660	2.98584
AT1G36640	2.98185
AT1G66700	2.98005
AT1G02800	2.97479
AT1G73190	2.97098
AT5G48657	2.96422
AT3G15540	2.95941
AT5G54450	2.94976
AT5G40420	2.93265
AT1G27540	2.91979
AT5G38300	2.90987
AT5G44568	2.90878
AT2G28815	2.89646
AT2G21140	2.88028
AT3G20935	2.87292
AT4G36880	2.87219
AT3G25719	2.86499
AT2G40330	2.8649
AT3G54150	2.8601
AT4G09600	2.8595
AT1G54120	2.85753
AT4G37030	2.84813
AT5G28630	2.84579
AT4G30180	2.84322
AT4G22710	2.83827
AT2G28780	2.82065
AT1G21520	2.79932
AT3G23930	2.79116
AT5G57670	2.77961
AT5G59040	2.77387
AT4G01950	2.76141
AT2G43140	2.75812
AT3G01260	2.74931
AT2G31980	2.74764
AT3G02240	2.74723
AT1G12080	2.74609
AT1G26945	2.74114
AT5G57567	2.72299
AT3G54520	2.72122
AT2G02680	2.72049
AT1G60750	2.71937
AT5G20790	2.71685
AT5G45440	2.70787
AT1G51840	2.69915
AT2G42065	2.69794
AT1G76680	2.6847
AT5G19240	2.68291
AT2G27380	2.68004
AT5G48850	2.66755
AT5G37500	2.66453
AT4G02830	2.65961
AT5G44610	2.65764
AT1G49150	2.65686
AT5G62480	2.65577
AT5G54740	2.65547
AT3G50930	2.65482
AT1G43910	2.6408
AT5G36907	2.6404
AT5G03545	2.62054
AT4G37010	2.59296
AT5G65790	2.57347
AT1G43040	2.55864
AT5G58320	2.55589
AT4G34135	2.55409
AT5G40780	2.55096
AT4G06746	2.54742
AT5G57220	2.53842
AT4G16515	2.53062
AT3G16410	2.51842
AT3G62040	2.51481
AT5G05250	2.51389
AT3G46080	2.49419
AT4G20860	2.48351
AT1G26960	2.48334
AT5G64750	2.4809
AT1G64900	2.47544
AT4G21680	2.47388
AT5G48430	2.47104
AT5G37130	2.46544
AT3G51890	2.46529
AT1G28470	2.46371
AT3G53200	2.45829
AT3G43800	2.45602
AT2G18150	2.44686
AT2G18969	2.44554
AT1G69930	2.4435
AT5G01330	2.43546
AT3G48131	2.42506
AT5G50175	2.41041
AT2G41100	2.40958
AT1G15550	2.40772
AT2G38823	2.39907
AT5G49520	2.37969
AT5G13080	2.37464
AT1G80240	2.36472
AT4G37370	2.352
AT5G44380	2.3475
AT2G15480	2.34037
AT2G21640	2.33961
AT1G02300	2.33444
AT1G29395	2.32156
AT5G16930	2.32131
AT3G13432	2.32066
AT5G18130	2.3185
AT1G53490	2.30739
AT3G28210	2.30402
AT5G15150	2.28767
AT3G01220	2.28465
AT3G47380	2.24984
AT1G32940	2.24974
AT1G69490	2.24917
AT1G19830	2.24744
AT1G14540	2.24364
AT2G43000	2.24286
AT5G59170	2.23135
AT5G60800	2.22264
AT3G17580	2.22259
AT3G11550	2.21786
AT5G48290	2.20857
AT4G27160	2.20793
AT5G61490	2.20059
AT1G64600	2.20024
AT2G18193	2.19817
AT5G61520	2.18835
AT2G28630	2.18175
AT1G78000	2.17716
AT2G41105	2.17315
AT5G06860	2.16697
AT5G05180	2.1627
AT3G52561	2.15729
AT1G54260	2.15647
AT2G18970	2.15636
AT1G54575	2.15415
AT2G29485	2.15187
AT4G33740	2.15184
AT2G36690	2.14255
AT3G10815	2.14106
AT3G54510	2.13981
AT5G20230	2.13737
AT1G65730	2.13116
AT1G71040	2.13089
AT3G15534	2.12768
AT3G47420	2.12722
AT2G29490	2.12564
AT3G50740	2.12378
AT1G21110	2.1234
AT1G56430	2.12286
AT1G44608	2.12202
AT4G02410	2.12161
AT1G67148	2.12029
AT1G51830	2.11754
AT2G41190	2.11702
AT1G28230	2.11694
AT5G03380	2.11202
AT1G55080	2.10831
AT1G05560	2.10499
AT4G32810	2.09914
AT4G06534	2.09178
AT5G60100	2.0913
AT2G25000	2.09111
AT2G18360	2.09092
AT3G58850	2.0793
AT1G60640	2.07699
AT2G47000	2.07648
AT3G59820	2.07346
AT1G17180	2.07242
AT3G08660	2.07102
AT5G59050	2.06952
AT1G77920	2.06496
AT3G16490	2.06482
AT1G62480	2.06159
AT2G01610	2.05971
AT1G20440	2.05715
AT1G17020	2.05117
AT4G09530	2.05001
AT1G34670	2.04381
AT1G05060	2.04145
AT3G49580	2.03792
AT3G22930	2.03481
AT4G04745	2.02679
AT1G32450	2.02296
AT5G38720	2.01884
AT1G12330	2.01832
AT1G71740	2.01531
AT3G56210	2.01477
AT1G18975	2.01474
AT5G22140	2.01363
AT1G78850	2.01213
AT3G18830	2.01166
AT3G22640	2.00863
AT2G25810	2.00745
AT2G47890	2.00496
AT2G41260	2.00198
AT3G15180	1.99964
AT5G35690	1.99857
AT1G29090	1.99142
AT5G53760	1.98878
AT1G35260	1.98678
AT3G16150	1.98499
AT3G04060	1.98256
AT2G35710	1.98248
AT3G54770	1.97671
AT3G13080	1.97004
AT2G41380	1.96875
AT5G06200	1.95659
AT2G12462	1.95545
AT1G07610	1.95216
AT5G40590	1.94657
AT1G09420	1.94476
AT3G58150	1.94359
AT1G24150	1.94261
AT3G29034	1.9423
AT3G14940	1.94184
AT3G46280	1.9412
AT2G04050	1.9399
AT5G54100	1.93664
AT5G23760	1.9362
AT5G24580	1.93614
AT1G10370	1.93592
AT4G00670	1.93445
AT3G30775	1.93359
AT4G01700	1.93097
AT3G59690	1.93021
AT1G30690	1.92912
AT2G28720	1.92825
AT2G30250	1.92814
AT4G18205	1.92346
AT3G28345	1.92297
AT3G09270	1.92273
AT1G61255	1.92037
AT5G46730	1.9199
AT2G32020	1.91777
AT4G13180	1.91623
AT3G50350	1.91451
AT4G00360	1.91387
AT1G32350	1.91298
AT4G37530	1.90422
AT5G24640	1.90294
AT5G23750	1.90145
AT1G07730	1.89962
AT1G16850	1.89838
AT4G19880	1.89406
AT3G23090	1.89018
AT1G03660	1.88757
AT5G51580	1.88718
AT5G63530	1.88523
AT5G59070	1.88402
AT3G50900	1.88268
AT5G45380	1.88234
AT2G40610	1.87978
AT2G19800	1.87858
AT3G23800	1.8741
AT3G50970	1.87404
AT3G16525	1.87183
AT4G22463	1.86822
AT5G22145	1.86493
AT5G53420	1.86465
AT3G25250	1.86218
AT5G07680	1.86209
AT5G52070	1.86201
AT1G67800	1.86129
AT2G38470	1.86127
AT3G49570	1.86121
AT1G65845	1.85909
AT1G04040	1.84945
AT3G15518	1.84178
AT2G27370	1.84036
AT1G59590	1.83933
AT1G62300	1.83932
AT1G12350	1.83632
AT5G10830	1.83434
AT2G29480	1.8323
AT2G26560	1.83031
AT4G12735	1.8274
AT5G26340	1.82712
AT4G14630	1.82585
AT3G10500	1.82472
AT1G60450	1.82462
AT2G20562	1.82453
AT2G27660	1.82287
AT5G09420	1.81751
AT5G43450	1.81607
AT3G26210	1.81456
AT4G28460	1.81375
AT5G25610	1.81136
AT1G55450	1.80956
AT1G68690	1.80648
AT3G16810	1.80636
AT1G35230	1.80371
AT5G40730	1.80253
AT3G21720	1.80123
AT3G01800	1.80038
AT3G02140	1.8002
AT1G80130	1.79944
AT3G48520	1.7973
AT5G40450	1.79682
AT5G09260	1.79678
AT4G31550	1.79594
AT2G19385	1.7941
AT5G63560	1.79323
AT2G47010	1.792
AT4G20260	1.78962
AT2G44010	1.78645
AT4G32650	1.78556
AT5G13990	1.78486
AT1G78340	1.78366
AT1G16590	1.78363
AT2G20800	1.78302
AT2G12190	1.77968
AT4G11290	1.77842
AT3G07580	1.77803
AT1G69810	1.77767
AT4G13510	1.77494
AT2G36410	1.77438
AT2G02390	1.77394
AT1G27210	1.77163
AT3G13940	1.76983
AT3G20860	1.76734
AT1G69900	1.76695
AT3G47980	1.76638
AT5G33290	1.76542
AT1G64110	1.76264
AT1G62850	1.7625
AT4G25110	1.76057
AT1G56550	1.76005
AT1G12845	1.75926
AT2G36950	1.75846
AT3G58120	1.75607
AT4G39210	1.75077
AT4G39840	1.74915
AT1G15870	1.74655
AT4G37120	1.74466
AT2G46495	1.74222
AT3G25930	1.73648
AT1G21080	1.73466
AT2G41730	1.73276
AT5G41040	1.73201
AT1G32900	1.73131
AT1G13590	1.73126
AT5G07100	1.73113
AT2G04040	1.731
AT5G38865	1.73084
AT5G18080	1.73075
AT5G50430	1.72993
AT1G32100	1.72883
AT4G03180	1.72862
AT5G09570	1.72845
AT1G08050	1.72198
AT5G47370	1.72163
AT2G18370	1.71569
AT5G58350	1.71539
AT2G30930	1.7151
AT2G39430	1.71487
AT1G22530	1.71323
AT5G07770	1.71303
AT5G47550	1.71271
AT5G43700	1.71127
AT3G24020	1.71113
AT5G19300	1.70895
AT3G43580	1.70598
AT3G48700	1.70313
AT5G15130	1.70093
AT4G37070	1.69679
AT5G14730	1.69617
AT2G40113	1.69587
AT3G17790	1.69499
AT1G20450	1.6909
AT3G21670	1.69075
AT4G15975	1.69038
AT2G36270	1.68714
AT3G19150	1.68445
AT2G47485	1.68197
AT1G53625	1.67859
AT4G16630	1.6771
AT2G30500	1.67394
AT2G48080	1.6735
AT1G18980	1.67042
AT1G47410	1.67018
AT1G17860	1.66911
AT1G12650	1.66856
AT1G67750	1.6668
AT3G03060	1.66374
AT2G02120	1.66267
AT4G31800	1.66191
AT1G53700	1.66042
AT2G34310	1.65974
AT2G30140	1.65853
AT4G38400	1.65822
AT3G25610	1.65792
AT2G05940	1.65791
AT1G62710	1.65711
AT4G31730	1.65622
AT3G51240	1.6561
AT3G22370	1.65545
AT5G24230	1.65444
AT5G22800	1.65159
AT3G02040	1.64756
AT3G28740	1.64723
AT4G22590	1.64483
AT5G38530	1.64157
AT1G13110	1.63938
AT2G46270	1.6355
AT1G15200	1.63541
AT5G42050	1.63503
AT3G21560	1.63402
AT5G15830	1.63371
AT5G62470	1.63293
AT5G22320	1.63051
AT2G18690	1.6299
AT5G08080	1.62773
AT1G72900	1.62691
AT3G63380	1.62574
AT5G46960	1.62559
AT4G21215	1.62486
AT5G11600	1.62433
AT4G34131	1.62292
AT3G53232	1.62272
AT4G39740	1.62116
AT4G36640	1.62061
AT4G23550	1.6131
AT5G66390	1.61222
AT5G52930	1.61012
AT1G09960	1.60728
AT4G18203	1.60684
AT1G05680	1.6001
AT3G26450	1.59937
AT4G30650	1.59778
AT3G01160	1.59776
AT2G47520	1.5966
AT3G05900	1.59634
AT1G65690	1.59463
AT1G29965	1.59412
AT1G72690	1.59361
AT2G43110	1.59337
AT5G42250	1.59328
AT3G21690	1.59233
AT3G14680	1.59214
AT2G30210	1.59211
AT5G14360	1.59209
AT4G26200	1.59112
AT1G16210	1.58984
AT5G06839	1.58982
AT5G57480	1.5882
AT1G62740	1.58753
AT5G16980	1.58715
AT2G36800	1.58506
AT4G10020	1.58342
AT3G24080	1.58239
AT1G30720	1.58104
AT3G26470	1.57945
AT3G58550	1.57542
AT1G73120	1.57482
AT5G65210	1.57451
AT1G62045	1.57378
AT4G17695	1.57094
AT1G69010	1.56743
AT1G03790	1.56561
AT4G17870	1.56496
AT3G52040	1.56348
AT2G34500	1.563
AT1G17065	1.56217
AT5G39050	1.56118
AT1G71880	1.55962
AT5G52830	1.55886
AT1G80750	1.5567
AT1G22180	1.55314
AT1G72330	1.55279
AT1G17060	1.55225
AT4G08310	1.55162
AT5G40690	1.55079
AT4G03540	1.55075
AT2G16570	1.54671
AT2G34570	1.5464
AT5G44910	1.54504
AT1G61750	1.54209
AT3G09830	1.5414
AT3G49210	1.54125
AT1G02520	1.53677
AT3G13110	1.53606
AT3G19010	1.53514
AT3G16920	1.53288
AT5G51585	1.5324
AT5G09530	1.53123
AT2G25260	1.52979
AT5G63970	1.52441
AT1G04240	1.52167
AT2G32240	1.52076
AT3G45730	1.52047
AT5G55200	1.51972
AT5G52300	1.5181
AT1G25400	1.51625
AT2G35480	1.5139
AT1G18390	1.51299
AT1G17130	1.51114
AT3G24503	1.51104
AT5G24030	1.51047
AT4G24110	1.50595
AT4G25340	1.50473
AT3G07670	1.50295
AT5G13900	1.50209
AT3G55880	1.50206
AT1G60730	1.50166
AT1G27300	1.50104
AT2G03800	1.50018
AT4G24160	1.49976
AT4G18197	1.4984
AT4G37090	1.49798
AT5G08790	1.49653
AT1G55020	1.49601
AT1G29660	1.4957
AT4G20010	1.49554
AT4G02940	1.49517
AT1G79270	1.49195
AT2G26440	1.49104
AT2G28900	1.48926
AT5G41400	1.48808
AT2G37990	1.48798
AT1G06360	1.4873
AT2G27285	1.48706
AT3G10530	1.4844
AT5G48880	1.48355
AT1G06210	1.48324
AT5G18310	1.4822
AT5G66053	1.48166
AT5G17860	1.48057
AT2G36100	1.48056
AT3G06070	1.47925
AT3G13435	1.47712
AT5G13150	1.47681
AT4G27585	1.47631
AT5G24090	1.4756
AT1G01630	1.47438
AT4G22460	1.47385
AT5G27350	1.47166
AT1G55850	1.4714
AT1G13100	1.47042
AT2G16060	1.47025
AT5G25995	1.4691
AT1G10170	1.46615
AT1G55110	1.46551
AT2G43650	1.4648
AT1G58070	1.46477
AT1G19835	1.46138
AT2G31410	1.46099
AT1G49720	1.46098
AT3G57230	1.46094
AT4G07990	1.45911
AT5G20910	1.45735
AT2G15490	1.45675
AT5G47560	1.45593
AT2G04570	1.45572
AT2G46970	1.45369
AT1G07590	1.45325
AT5G05210	1.45302
AT2G44200	1.45283
AT3G61930	1.45204
AT5G26610	1.45017
AT5G19550	1.44959
AT1G09310	1.44833
AT4G24275	1.44652
AT4G16540	1.44271
AT3G13610	1.44063
AT3G52720	1.4398
AT1G75190	1.43959
AT5G06910	1.43809
AT3G50760	1.43677
AT1G64330	1.43602
AT3G55620	1.4357
AT3G07940	1.43539
AT1G76600	1.4348
AT3G21760	1.43449
AT5G50200	1.43251
AT4G12495	1.43165
AT2G34660	1.43153
AT2G22470	1.43093
AT5G44130	1.43086
AT1G52200	1.43079
AT3G22620	1.42964
AT1G13960	1.42908
AT5G58210	1.42695
AT1G08930	1.42563
AT5G01790	1.42454
AT2G02850	1.42442
AT5G23420	1.42334
AT1G76520	1.42323
AT5G48240	1.41675
AT1G29320	1.41539
AT3G50260	1.41471
AT5G64250	1.41317
AT4G31500	1.41289
AT3G56510	1.411
AT3G51880	1.41077
AT5G22890	1.41048
AT4G35190	1.41039
AT1G56110	1.40979
AT4G22690	1.40897
AT1G14870	1.40837
AT5G56950	1.40798
AT1G01350	1.40626
AT4G18970	1.4034
AT4G03820	1.39824
AT5G22950	1.39676
AT1G78170	1.39521
AT3G19650	1.395
AT1G22885	1.39336
AT5G05600	1.38962
AT2G24420	1.38886
AT2G39650	1.38761
AT5G48540	1.38565
AT4G18280	1.38254
AT4G37390	1.38064
AT1G74250	1.37945
AT1G69890	1.37907
AT2G16860	1.37902
AT3G56060	1.37851
AT2G46810	1.37824
AT1G21120	1.37613
AT5G55920	1.37523
AT5G59450	1.37505
AT5G25820	1.37425
AT1G15040	1.37389
AT1G70420	1.37365
AT1G36370	1.37107
AT3G24300	1.3697
AT1G61800	1.36968
AT3G02030	1.36878
AT2G38080	1.36784
AT4G33070	1.36754
AT5G26860	1.36666
AT5G51040	1.36601
AT1G29910	1.36561
AT5G63800	1.36401
AT3G60360	1.36345
AT2G35910	1.36127
AT4G22530	1.36034
AT5G18270	1.35835
AT2G35880	1.35828
AT5G38200	1.35754
AT3G43720	1.35696
AT1G14350	1.35465
AT3G51810	1.35344
AT5G43170	1.35338
AT3G15570	1.3532
AT1G70710	1.35228
AT1G01010	1.35083
AT5G28300	1.35075
AT5G60030	1.35042
AT1G09740	1.34998
AT3G10480	1.34773
AT1G21390	1.34762
AT2G36070	1.34642
AT4G08770	1.34549
AT2G06530	1.34536
AT3G05150	1.34441
AT1G60610	1.34241
AT4G37910	1.34202
AT4G30410	1.33644
AT3G04120	1.33642
AT1G06450	1.33632
AT2G21100	1.33549
AT4G18430	1.33384
AT3G05060	1.33374
AT4G15620	1.33174
AT1G19300	1.32969
AT5G24530	1.32748
AT5G22080	1.32674
AT1G66200	1.32602
AT3G51100	1.32544
AT2G31370	1.32536
AT5G57120	1.3242
AT3G07050	1.32267
AT2G15830	1.32231
AT1G08940	1.32168
AT1G23280	1.32039
AT3G52920	1.32033
AT3G01490	1.32007
AT4G25730	1.31974
AT2G18050	1.31886
AT3G06370	1.31784
AT1G31970	1.3177
AT4G30935	1.31625
AT4G30470	1.31599
AT3G06435	1.31579
AT1G04220	1.31543
AT5G43020	1.31499
AT2G02990	1.3134
AT1G15340	1.31163
AT3G62140	1.31016
AT4G34710	1.30961
AT1G04850	1.3091
AT1G70560	1.30638
AT4G04470	1.30587
AT3G29075	1.30551
AT4G08150	1.30522
AT5G66480	1.30509
AT2G44860	1.3044
AT3G49990	1.30408
AT5G56150	1.30257
AT4G03320	1.30236
AT1G22882	1.30148
AT5G15580	1.30145
AT4G06676	1.29855
AT3G52710	1.29795
AT5G65110	1.29651
AT3G52220	1.29459
AT1G75510	1.29166
AT1G72150	1.29115
AT1G80890	1.29103
AT1G67360	1.29082
AT1G04780	1.29024
AT1G25682	1.28754
AT2G46680	1.28473
AT1G79110	1.28177
AT5G65060	1.28093
AT3G15790	1.28047
AT1G75270	1.27991
AT3G26440	1.27968
AT5G44290	1.2794
AT1G63840	1.27906
AT2G32580	1.27811
AT2G13965	1.27636
AT3G24010	1.27503
AT1G09460	1.27423
AT2G26530	1.27257
AT4G15760	1.27248
AT5G42030	1.2712
AT4G05020	1.27063
AT5G43160	1.27011
AT4G00700	1.2696
AT4G02090	1.26955
AT2G42680	1.26839
AT5G58590	1.26808
AT3G03890	1.26793
AT1G34750	1.26719
AT4G14746	1.26711
AT1G68450	1.26671
AT5G46030	1.26542
AT3G04650	1.26537
AT1G11000	1.26352
AT5G08420	1.26269
AT4G20110	1.26189
AT4G31330	1.26019
AT4G26630	1.25951
AT4G36010	1.25828
AT2G26920	1.2578
AT4G19600	1.25634
AT4G23050	1.25559
AT1G15910	1.25555
AT5G22040	1.25506
AT3G10130	1.2547
AT1G77030	1.25288
AT3G10720	1.25249
AT5G36940	1.25222
AT1G23330	1.25211
AT2G40370	1.2519
AT3G14660	1.25184
AT4G06634	1.25024
AT3G62940	1.24917
AT1G63980	1.24915
AT5G13870	1.24833
AT4G27430	1.24831
AT4G14020	1.24726
AT3G52520	1.24666
AT2G24945	1.24656
AT1G69530	1.24642
AT2G03200	1.24598
AT3G18250	1.24465
AT4G01070	1.24274
AT3G52280	1.24192
AT4G33050	1.24027
AT2G37890	1.23916
AT5G13210	1.23911
AT2G28570	1.23865
AT5G03260	1.23736
AT1G72160	1.23569
AT1G80700	1.23478
AT1G19020	1.23301
AT1G20850	1.23285
AT5G58575	1.2322
AT4G23250	1.23199
AT5G41080	1.22917
AT3G01970	1.22879
AT1G29850	1.22845
AT3G12610	1.2278
AT3G53480	1.22526
AT2G34900	1.22341
AT4G17280	1.22329
AT1G52827	1.22183
AT5G22880	1.22088
AT3G52180	1.22075
AT3G57000	1.22013
AT5G08640	1.21996
AT1G71110	1.21991
AT1G03870	1.21963
AT2G35930	1.2183
AT1G79380	1.2181
AT4G02640	1.21764
AT4G15030	1.21717
AT2G40095	1.21709
AT4G08850	1.21571
AT5G21280	1.21449
AT5G66540	1.21401
AT3G49601	1.21373
AT3G25900	1.2135
AT4G02280	1.21306
AT1G66070	1.21242
AT5G03030	1.21208
AT1G76690	1.20876
AT1G62570	1.20809
AT3G53120	1.20794
AT5G25770	1.20697
AT3G21640	1.20396
AT1G25220	1.20378
AT2G20280	1.20324
AT1G07600	1.20274
AT1G06350	1.20268
AT3G11590	1.20238
AT1G44970	1.20214
AT5G48920	1.20067
AT2G24990	1.19991
AT2G28890	1.19827
AT1G04190	1.19794
AT2G01340	1.19772
AT3G52400	1.19696
AT1G52320	1.19414
AT2G40475	1.19199
AT5G17510	1.19064
AT3G12480	1.19054
AT5G66820	1.19041
AT5G41020	1.19006
AT1G03280	1.18521
AT1G21670	1.18361
AT4G29160	1.18258
AT2G21440	1.18207
AT5G52200	1.1813
AT1G08580	1.18129
AT5G03860	1.17966
AT5G38420	1.1791
AT1G74560	1.17676
AT1G80940	1.17669
AT3G21710	1.1764
AT3G53230	1.17624
AT5G61210	1.17573
AT5G37740	1.17538
AT3G25290	1.17368
AT4G36430	1.17197
AT5G63905	1.17177
AT1G65840	1.17114
AT5G43580	1.16978
AT2G16900	1.16955
AT5G05190	1.16934
AT4G13580	1.16692
AT5G10435	1.16684
AT2G34070	1.16569
AT4G01750	1.1655
AT1G30700	1.1652
AT5G28020	1.16419
AT5G10430	1.16348
AT1G64370	1.16341
AT1G28060	1.1629
AT4G17215	1.16273
AT5G61820	1.16172
AT1G01120	1.15942
AT5G12880	1.15905
AT1G06960	1.15595
AT5G56900	1.15494
AT5G06300	1.15475
AT5G02260	1.1534
AT2G47730	1.15317
AT3G21550	1.15132
AT4G27120	1.15083
AT1G07840	1.14865
AT3G56050	1.14819
AT4G10970	1.14738
AT1G33240	1.14626
AT5G46050	1.14589
AT5G41870	1.14462
AT4G31360	1.14448
AT1G11120	1.14404
AT4G10920	1.14371
AT5G62865	1.14276
AT4G29020	1.14232
AT3G08720	1.14099
AT3G18010	1.13987
AT2G22510	1.13865
AT1G70900	1.13842
AT1G34360	1.13786
AT5G55660	1.13609
AT2G40660	1.13569
AT2G20960	1.13494
AT2G22080	1.13472
AT2G40430	1.13445
AT2G36220	1.13436
AT3G05050	1.13382
AT4G23270	1.13283
AT1G06550	1.13208
AT2G17220	1.1316
AT5G48450	1.12917
AT4G33950	1.12877
AT1G29418	1.12789
AT1G20070	1.12785
AT1G51070	1.12636
AT5G25890	1.12574
AT5G05110	1.1251
AT3G10520	1.12504
AT1G34317	1.12456
AT3G55420	1.12454
AT1G78260	1.12383
AT3G07780	1.12219
AT4G26110	1.12182
AT5G42830	1.1212
AT5G12410	1.12037
AT5G56630	1.1195
AT5G61660	1.11859
AT3G29375	1.11853
AT1G56170	1.11783
AT3G44735	1.11765
AT2G47020	1.11687
AT2G44790	1.11607
AT4G39690	1.11566
AT1G68723	1.11504
AT1G61667	1.11494
AT5G09620	1.11322
AT3G22200	1.11281
AT5G55070	1.1105
AT1G70990	1.11036
AT2G39170	1.10971
AT1G64880	1.10955
AT2G26990	1.10921
AT5G22650	1.10822
AT1G51420	1.10809
AT1G71080	1.10575
AT3G15590	1.10507
AT5G02190	1.10412
AT4G35570	1.10339
AT5G01970	1.10174
AT2G23320	1.10149
AT2G36680	1.1004
AT1G70690	1.10024
AT2G34260	1.09942
AT1G02880	1.09884
AT4G30080	1.09767
AT3G21270	1.09688
AT4G02290	1.09627
AT4G26060	1.0944
AT3G55120	1.09375
AT4G23030	1.09269
AT3G62550	1.09233
AT3G55470	1.092
AT4G12470	1.09156
AT4G01120	1.09083
AT4G38060	1.08994
AT4G36990	1.08994
AT5G27120	1.08911
AT5G60020	1.0891
AT1G42990	1.08706
AT5G16780	1.0856
AT1G10990	1.08516
AT1G76360	1.08511
AT4G16780	1.08394
AT1G72740	1.08272
AT5G19220	1.08044
AT2G22795	1.08042
AT5G23860	1.0803
AT4G37790	1.08009
AT3G11410	1.07995
AT1G32170	1.07973
AT3G55230	1.07938
AT3G17170	1.07905
AT5G19730	1.07834
AT3G22660	1.07819
AT4G30750	1.0774
AT2G32260	1.07592
AT5G35735	1.07554
AT3G06500	1.07549
AT1G69250	1.07539
AT2G37940	1.0749
AT5G27920	1.07476
AT4G09180	1.07452
AT5G41350	1.07407
AT1G69880	1.074
AT1G77200	1.07387
AT3G26910	1.07325
AT4G11790	1.07175
AT1G24160	1.07148
AT4G28400	1.07138
AT3G18600	1.071
AT5G49480	1.07008
AT5G61650	1.06741
AT1G18800	1.06554
AT3G47600	1.0653
AT1G57990	1.06528
AT3G13930	1.06451
AT1G28680	1.06451
AT1G01490	1.06243
AT3G19290	1.06181
AT2G16630	1.06151
AT1G22360	1.05965
AT1G34110	1.0594
AT4G27830	1.05926
AT5G13400	1.05879
AT1G29060	1.0584
AT2G28671	1.0576
AT4G05390	1.05754
AT1G32870	1.05701
AT4G34000	1.05376
AT4G36920	1.05075
AT5G67600	1.05069
AT3G13330	1.05048
AT1G80790	1.05041
AT1G32530	1.05033
AT5G15090	1.04971
AT5G44550	1.04967
AT3G61490	1.04892
AT1G07000	1.04843
AT5G07080	1.04836
AT3G05360	1.04766
AT1G68820	1.04742
AT1G49970	1.04535
AT5G49640	1.04467
AT1G66480	1.0443
AT3G46600	1.04393
AT5G53800	1.04385
AT5G16030	1.04383
AT4G17010	1.04223
AT3G56720	1.04153
AT4G34530	1.04135
AT5G14440	1.04123
AT4G10960	1.04086
AT1G15810	1.04037
AT4G28390	1.04011
AT3G28910	1.03922
AT5G10580	1.03855
AT2G45520	1.03845
AT2G28670	1.03789
AT3G08590	1.03626
AT5G09590	1.03623
AT3G52570	1.03562
AT1G67510	1.03519
AT5G04750	1.03387
AT5G07440	1.03348
AT5G13750	1.03345
AT1G49950	1.03221
AT5G57280	1.03161
AT5G16730	1.03126
AT1G05000	1.03123
AT2G21150	1.03107
AT1G22070	1.03053
AT1G33110	1.02858
AT3G12710	1.02824
AT1G24560	1.02803
AT3G20660	1.02634
AT5G11950	1.02604
AT2G37060	1.02577
AT2G20630	1.0256
AT1G10310	1.02529
AT5G06110	1.02471
AT5G01220	1.02466
AT5G10490	1.02372
AT2G01180	1.02367
AT5G51440	1.0233
AT1G22910	1.02292
AT3G48020	1.02267
AT3G03490	1.02242
AT2G40060	1.02102
AT4G35770	1.02031
AT3G56990	1.02015
AT4G18930	1.0199
AT2G44350	1.0196
AT1G12270	1.01886
AT2G42840	1.0185
AT1G76930	1.01799
AT5G27860	1.01742
AT1G07790	1.01651
AT4G38550	1.01558
AT3G20080	1.01519
AT5G10010	1.01518
AT4G22740	1.01477
AT5G11670	1.01462
AT3G24170	1.01438
AT1G16740	1.01407
AT5G03520	1.01286
AT5G45190	1.01229
AT5G35370	1.01094
AT1G78380	1.01031
AT2G19480	1.00908
AT3G05070	1.00875
AT1G69870	1.00805
AT4G24130	1.00766
AT2G40650	1.00748
AT1G76890	1.00683
AT2G48120	1.006
AT5G08190	1.00576
AT4G29040	1.00544
AT3G10050	1.00501
AT5G61150	1.00253
AT3G21250	1.00234
AT5G09390	1.00215
AT5G27210	1.0018
AT4G16563	1.00035
AT4G18910	0.998695
AT5G13550	0.99792
AT1G02930	0.996898
AT4G37520	0.995528
AT4G32890	0.995062
AT1G15100	0.995043
AT5G40760	0.994648
AT3G62860	0.994018
AT5G01830	0.993652
AT4G37280	0.992864
AT5G35200	0.992283
AT5G15290	0.992134
AT4G30190	0.990836
AT2G35300	0.990477
AT1G74790	0.990046
AT2G40270	0.98998
AT5G04740	0.989694
AT1G19870	0.989234
AT1G54610	0.988491
AT4G23180	0.987545
AT1G60850	0.987101
AT5G16830	0.986881
AT2G19830	0.986665
AT1G64710	0.98643
AT4G12340	0.986308
AT3G14610	0.985826
AT1G75710	0.985062
AT5G66052	0.98345
AT5G11500	0.983232
AT4G28610	0.982689
AT4G21990	0.98214
AT3G50650	0.981576
AT4G10380	0.981572
AT5G45040	0.980853
AT2G41310	0.980571
AT3G01750	0.980305
AT3G02880	0.980122
AT1G11600	0.978919
AT4G20020	0.978415
AT4G39940	0.97658
AT2G46765	0.975773
AT4G33666	0.974497
AT1G26440	0.97442
AT2G31040	0.973321
AT2G38860	0.972212
AT5G66070	0.971973
AT5G53730	0.971255
AT2G38610	0.970246
AT2G47440	0.969076
AT1G08920	0.968941
AT1G62780	0.967796
AT2G02170	0.96768
AT3G20550	0.966201
AT5G57240	0.965673
AT5G54800	0.965457
AT4G21910	0.964876
AT5G57090	0.964294
AT1G76970	0.963736
AT4G09035	0.963422
AT2G43590	0.963233
AT2G44500	0.96282
AT1G17840	0.962142
AT1G61770	0.961899
AT1G02330	0.961803
AT4G32040	0.96169
AT3G54010	0.961366
AT4G23010	0.960116
AT4G09890	0.959611
AT3G04730	0.959593
AT1G14370	0.958554
AT1G25550	0.958363
AT3G14690	0.957539
AT1G31340	0.957493
AT3G29370	0.955784
AT5G17380	0.954003
AT2G22720	0.95283
AT1G11400	0.952721
AT3G43270	0.952615
AT1G32230	0.951812
AT3G24520	0.95156
AT5G15970	0.950961
ATMG00830	0.949751
AT2G20760	0.948822
AT5G23540	0.948561
AT2G05710	0.948453
AT5G67580	0.94764
AT3G49240	0.947229
AT4G39950	0.947018
AT1G27020	0.946524
AT5G07110	0.945895
AT3G10910	0.945268
AT2G47800	0.945008
AT1G78240	0.944723
AT1G17440	0.942142
AT4G35320	0.942006
AT4G40010	0.941552
AT5G56260	0.939814
AT5G48380	0.939731
AT3G28200	0.939661
AT4G28480	0.939358
AT3G07720	0.939251
AT2G25670	0.939228
AT2G33210	0.938951
AT1G80620	0.937694
AT2G02800	0.937485
AT3G57090	0.937059
AT3G61550	0.935635
AT5G03660	0.935188
AT5G28750	0.935064
AT2G19450	0.935011
AT1G53050	0.93456
AT1G61620	0.934056
AT4G20835	0.933709
AT3G01720	0.932636
AT3G10490	0.932524
AT3G63310	0.93243
AT1G76180	0.930451
AT3G05165	0.930358
AT4G20300	0.926447
AT1G15400	0.926355
AT1G55990	0.924278
AT5G65640	0.923501
AT5G49710	0.922867
AT4G18360	0.922529
AT1G54410	0.921328
AT3G16370	0.920218
AT2G13430	0.92016
AT1G60900	0.915922
AT4G21660	0.915819
AT2G29420	0.915763
AT5G54500	0.914934
AT1G08450	0.914629
AT3G05200	0.914305
AT5G11680	0.914226
AT1G77450	0.913824
AT1G25450	0.913592
AT1G45050	0.913275
AT1G10120	0.912924
AT5G13580	0.911405
AT1G26255	0.910377
AT5G59520	0.909159
AT2G43150	0.908265
AT1G32700	0.907724
AT3G25230	0.907565
AT1G10380	0.907164
AT5G09850	0.906759
AT1G74690	0.905569
AT2G27190	0.905094
AT1G06840	0.903785
AT2G17120	0.903764
AT5G63790	0.903702
AT5G42860	0.903193
AT4G21580	0.902682
AT3G56170	0.901962
AT1G15860	0.900283
AT5G13490	0.899569
AT3G18035	0.899461
AT4G02700	0.899249
AT4G26910	0.898825
AT5G65660	0.898529
AT5G46020	0.897736
AT2G43060	0.897516
AT1G53800	0.896056
AT3G23450	0.894291
AT1G29050	0.893112
AT3G22120	0.892974
AT1G17080	0.892758
AT3G24420	0.892411
AT1G79410	0.89168
AT1G62660	0.890901
AT5G55960	0.890699
AT5G20110	0.890118
AT4G04955	0.887895
AT2G24570	0.887294
AT4G14690	0.886311
AT3G52460	0.885797
AT4G27780	0.8841
AT2G38940	0.883455
AT4G33920	0.883095
AT5G58290	0.882935
AT4G38210	0.882869
AT3G20470	0.882757
AT2G17500	0.882746
AT3G10640	0.882506
AT5G04600	0.882408
AT2G35900	0.88238
AT3G13200	0.882187
AT1G10970	0.881876
AT3G49140	0.88146
AT2G39130	0.880967
AT4G04610	0.880711
AT2G03760	0.880418
AT4G24510	0.879747
AT5G14000	0.87966
AT5G49280	0.877907
AT2G34640	0.877116
AT2G27510	0.875646
AT3G51800	0.875331
AT1G04680	0.875177
AT5G58200	0.875087
AT1G19180	0.874469
AT2G21520	0.873388
AT3G55520	0.872995
AT3G52360	0.872374
AT1G25570	0.871791
AT5G41990	0.871695
AT1G64390	0.870563
AT2G47130	0.868316
AT2G44490	0.865607
AT2G32850	0.865345
AT5G64160	0.865011
AT2G37710	0.864788
AT4G25640	0.863502
AT5G12940	0.863362
AT4G02230	0.862585
AT1G09415	0.862315
AT5G01820	0.86144
AT4G15610	0.861228
AT4G02520	0.861041
AT4G17260	0.861031
AT5G66335	0.860077
AT3G52930	0.858968
AT1G28380	0.858658
AT2G01100	0.857826
AT1G20840	0.857561
AT3G06170	0.856553
AT3G22600	0.856232
AT2G43820	0.855743
AT4G27860	0.855199
AT4G22467	0.854187
AT5G42850	0.852826
AT1G12110	0.851303
AT4G18030	0.851224
AT5G52060	0.85091
AT2G26250	0.849378
AT1G29280	0.846785
AT3G66654	0.846628
AT1G60940	0.846175
AT4G15800	0.842445
AT1G68725	0.842056
AT5G58440	0.841618
AT1G68530	0.841611
AT3G01930	0.839882
AT4G35580	0.839076
AT4G05530	0.835147
AT4G21610	0.834107
AT2G12461	0.832212
AT1G10890	0.832096
AT5G61020	0.830216
AT4G17100	0.829743
AT3G12820	0.828166
AT2G35790	0.828039
AT3G54620	0.827809
AT5G18550	0.827548
AT4G28510	0.826543
AT4G10040	0.82619
AT5G02580	0.824597
AT4G30660	0.82365
AT1G01470	0.823292
AT4G14465	0.822989
AT1G44100	0.822976
AT1G03850	0.821355
AT5G46840	0.82084
AT3G51260	0.819956
AT2G34300	0.819288
AT5G63650	0.819045
AT4G01560	0.818825
AT3G50910	0.81882
AT5G66140	0.817265
AT2G27500	0.816179
AT2G02160	0.815264
AT3G17840	0.815026
AT3G02220	0.814451
AT1G79390	0.813934
AT3G62770	0.81385
AT2G06925	0.813347
AT1G76550	0.812113
AT5G01960	0.812084
AT4G17900	0.811461
AT5G19440	0.81129
AT3G28180	0.810315
AT3G13560	0.809957
AT3G12700	0.808037
AT3G10525	0.807771
AT1G07140	0.807142
AT4G12480	0.806125
AT4G22010	0.805528
AT1G52980	0.8052
AT3G22840	0.8044
AT1G01500	0.804181
AT1G73490	0.803286
AT5G15220	0.803101
AT4G27500	0.803049
AT2G17560	0.802825
AT1G29370	0.800948
AT4G10360	0.800136
AT1G70300	0.798615
AT4G27870	0.798461
AT4G22470	0.797822
AT4G02100	0.797089
AT4G16380	0.795656
AT4G21620	0.795297
AT4G32270	0.794906
AT1G10270	0.794312
AT5G37310	0.794227
AT1G24180	0.793447
AT4G20830	0.79285
AT4G32330	0.792657
AT1G77840	0.792617
AT3G13520	0.791585
AT1G76880	0.791326
AT3G15430	0.789157
AT5G65050	0.787642
AT5G46780	0.787197
AT4G11420	0.786048
AT1G62440	0.785785
AT1G32130	0.785591
AT3G53260	0.785172
AT2G21620	0.783636
AT3G26730	0.783464
AT4G33610	0.783153
AT4G16260	0.783042
AT1G62790	0.783016
AT3G12740	0.782177
AT5G42100	0.781107
AT1G20100	0.780792
AT1G48160	0.78056
AT5G10300	0.77991
AT5G66210	0.779338
AT1G12500	0.777793
AT3G61260	0.776224
AT1G21313	0.775464
AT3G14067	0.775351
AT4G23670	0.774671
AT4G16670	0.773649
AT5G64300	0.773175
AT1G04440	0.773124
AT5G49890	0.772775
AT2G23810	0.772659
AT5G20270	0.771328
AT1G80315	0.77084
AT3G02910	0.769686
AT2G41220	0.769166
AT3G17410	0.76899
AT4G15160	0.768939
AT1G48480	0.767206
AT3G55430	0.765649
AT2G18040	0.765632
AT3G18000	0.763032
AT1G15110	0.76181
AT3G63010	0.759491
AT5G07250	0.759376
AT3G45980	0.758736
AT3G13790	0.757458
AT1G74880	0.757218
AT5G54870	0.756749
AT3G13060	0.756627
AT3G09210	0.756237
AT3G26780	0.755218
AT5G11970	0.754868
AT4G25710	0.75362
AT3G08670	0.751199
AT2G32300	0.750942
AT3G23030	0.750608
AT3G52500	0.750212
AT3G58660	0.748536
AT3G08760	0.748527
AT5G47880	0.748316
AT5G51830	0.74733
AT5G65750	0.746998
AT1G09140	0.745393
AT4G23015	0.742668
AT2G19680	0.7425
AT1G36730	0.742068
AT3G13040	0.742037
AT2G47935	0.741972
AT1G16810	0.741808
AT2G35635	0.741324
AT4G02330	0.740865
AT4G12730	0.74054
AT5G13930	0.740224
AT1G15270	0.739651
AT5G53120	0.738283
AT4G11600	0.73805
AT2G21180	0.736329
AT5G49645	0.736086
AT4G26130	0.735795
AT5G16970	0.734962
AT2G31060	0.734518
AT2G18230	0.734304
AT3G18080	0.73409
AT1G27760	0.733624
AT5G40890	0.733182
AT3G01770	0.732444
AT3G07010	0.732388
AT2G39870	0.732121
AT3G43230	0.730912
AT4G24740	0.729797
AT1G11930	0.729329
AT1G01610	0.728411
AT2G47930	0.727155
AT1G04250	0.727002
AT5G53350	0.726892
AT5G37370	0.725481
AT1G20900	0.724483
AT5G42300	0.723735
AT1G12810	0.723504
AT5G04170	0.722591
AT5G08000	0.722589
AT3G08730	0.72248
AT3G57520	0.722163
AT5G15230	0.721339
AT4G21410	0.72011
AT1G28400	0.720021
AT4G09030	0.719768
AT5G06700	0.719047
AT3G03050	0.718278
AT2G35370	0.714736
AT1G48850	0.713887
AT1G27950	0.713618
AT2G35410	0.712742
AT3G63255	0.712013
AT5G14570	0.711968
AT1G23440	0.711576
AT4G30170	0.710965
AT3G23560	0.710767
AT1G66260	0.708621
AT5G66760	0.707747
AT1G69510	0.70607
AT3G63260	0.705609
AT5G16620	0.704977
AT5G03040	0.702512
AT3G15000	0.7018
AT1G20693	0.700266
AT4G38600	0.699338
AT5G47120	0.69832
AT2G10940	0.6967
AT4G34150	0.695911
AT3G27890	0.694949
AT1G05940	0.693874
AT2G29530	0.693742
AT3G13720	0.693245
AT5G13560	0.692454
AT3G14990	0.692108
AT1G16190	0.689984
AT1G64190	0.689456
AT5G02890	0.688449
AT2G15580	0.687587
AT4G13340	0.686585
AT2G18790	0.685825
AT5G20700	0.684965
AT3G11780	0.684779
AT3G44320	0.682974
AT1G70940	0.682608
AT1G75540	0.680643
AT4G26970	0.680617
AT2G20570	0.679678
AT1G56010	0.67959
AT1G72680	0.677791
AT5G59420	0.676996
AT5G47210	0.675626
AT1G02850	0.675003
AT5G13420	0.674625
AT2G35860	0.673837
AT5G62720	0.673744
AT1G60960	0.67178
AT2G45820	0.671738
AT4G38540	0.670814
AT4G14440	0.669796
AT2G24590	0.669552
AT1G64680	0.668487
AT1G15690	0.667619
AT1G43890	0.665044
AT1G28280	0.662662
AT3G57150	0.661798
AT4G39040	0.660142
AT1G50920	0.657886
AT3G62830	0.657049
AT3G01420	0.653635
AT3G04090	0.651604
AT3G45600	0.650379
AT1G74100	0.647333
AT4G34980	0.645524
AT3G22890	0.644755
AT3G26740	0.64323
AT4G23100	0.643087
AT1G53750	0.641803
AT1G69295	0.641073
AT4G17520	0.640154
AT3G07390	0.637063
AT1G80310	0.632228
AT2G38530	0.630763
AT3G09440	0.630632
AT4G38080	0.626991
AT1G09560	0.625624
AT2G36580	0.624303
AT4G34050	0.610966
AT2G47780	0.606967
AT4G28750	-0.595636
AT2G28000	-0.596425
AT1G06680	-0.601059
AT1G31812	-0.60567
AT1G75350	-0.609049
AT2G36320	-0.614355
AT2G20260	-0.614705
AT3G56910	-0.616116
AT4G12800	-0.617378
AT4G30270	-0.621348
AT3G22230	-0.621931
AT1G10960	-0.625192
AT4G16410	-0.626299
AT4G28755	-0.626437
ATCG00300	-0.627846
AT4G14130	-0.629023
AT2G38230	-0.637085
AT4G01850	-0.638176
AT2G38170	-0.640925
AT4G37300	-0.64285
AT4G21280	-0.642914
AT4G19160	-0.64434
AT1G14345	-0.64484
AT2G02760	-0.646447
AT3G56020	-0.647369
AT2G26690	-0.650812
AT1G50480	-0.651262
AT1G15820	-0.654595
AT2G43050	-0.657184
AT3G62030	-0.658034
AT1G75750	-0.658196
AT3G01560	-0.659432
AT4G00560	-0.660106
AT1G56280	-0.660204
AT1G64510	-0.661636
AT4G30580	-0.662749
AT4G15910	-0.667853
AT1G52230	-0.66905
AT3G60210	-0.670862
AT1G01050	-0.673974
AT4G34670	-0.674099
AT1G65349	-0.674593
AT3G55330	-0.674766
AT3G23810	-0.675272
AT4G03280	-0.677813
AT5G45390	-0.677874
AT5G64620	-0.678246
AT3G03270	-0.678673
AT2G44080	-0.68018
AT4G09650	-0.682366
AT1G05010	-0.683068
AT3G16240	-0.68317
AT5G01210	-0.685173
AT1G51402	-0.686871
AT3G25860	-0.686947
AT2G40940	-0.688896
AT5G38480	-0.689131
AT4G10480	-0.689742
AT5G51820	-0.689886
AT1G15840	-0.691067
AT2G37190	-0.691886
AT4G35720	-0.692812
AT4G22490	-0.692934
AT3G07790	-0.693019
AT3G49870	-0.693487
AT2G24790	-0.693565
AT5G17820	-0.694169
AT3G51600	-0.694376
AT3G08930	-0.694446
AT5G21170	-0.695641
AT3G14340	-0.695918
AT4G30290	-0.697515
AT3G17210	-0.698149
AT2G38540	-0.698402
AT5G45620	-0.699173
AT5G20520	-0.69995
AT5G67250	-0.701061
AT4G38740	-0.70134
AT5G40190	-0.70189
AT3G02630	-0.703591
AT5G14240	-0.703707
AT5G01530	-0.705143
AT1G22710	-0.706149
AT3G09500	-0.706561
AT5G47190	-0.709165
AT5G23040	-0.710473
AT5G23660	-0.710509
AT5G23380	-0.711102
AT5G41600	-0.711177
AT3G25520	-0.713419
AT1G09430	-0.713482
ATCG00065	-0.714029
ATCG00650	-0.714274
AT2G47400	-0.715144
AT1G30120	-0.715726
AT3G26710	-0.716229
AT2G41560	-0.716825
AT4G15000	-0.717177
ATCG00360	-0.717317
AT1G77760	-0.717414
AT2G43360	-0.71846
AT3G27690	-0.719778
AT4G14716	-0.721043
AT2G34590	-0.722487
AT2G41530	-0.723282
AT4G32910	-0.724209
AT1G60950	-0.72439
AT1G67090	-0.727362
AT4G33380	-0.728034
AT3G54890	-0.728142
AT5G46110	-0.73193
AT1G02705	-0.732756
AT3G54210	-0.732877
AT3G27850	-0.733385
AT1G31330	-0.733874
AT3G02080	-0.734615
AT5G57020	-0.734961
AT2G46490	-0.735816
AT4G29735	-0.736507
AT2G25210	-0.736936
AT4G27130	-0.737096
AT1G07350	-0.73844
AT5G46430	-0.738862
AT5G67260	-0.739015
AT3G54900	-0.740227
AT2G44060	-0.741729
AT1G48420	-0.741791
AT3G11830	-0.741844
AT3G41762	-0.742756
AT1G17200	-0.745023
AT3G02560	-0.745576
AT5G59895	-0.745697
AT3G55770	-0.746819
AT4G34640	-0.746901
ATCG00750	-0.749105
AT5G10560	-0.750873
AT1G17210	-0.752491
AT5G35630	-0.752661
AT1G44446	-0.75326
AT2G44920	-0.753653
AT5G18670	-0.753709
AT5G36230	-0.753957
AT2G42590	-0.754323
AT2G24765	-0.754382
AT3G49910	-0.754725
AT1G01430	-0.755098
AT4G02770	-0.756243
ATCG00220	-0.7566
AT1G74920	-0.757814
AT4G16400	-0.759194
AT1G55673	-0.759988
AT5G58710	-0.760416
AT3G60530	-0.761634
AT1G48450	-0.76322
AT5G63190	-0.764446
AT1G52670	-0.767413
AT1G34000	-0.769499
AT2G17360	-0.772011
AT3G15630	-0.77269
AT3G10740	-0.773804
AT1G42960	-0.775454
AT2G25070	-0.776649
AT2G05990	-0.779724
AT2G37970	-0.780109
AT1G43560	-0.781684
AT1G73885	-0.784128
AT3G23760	-0.785811
AT2G15090	-0.786492
AT1G04420	-0.788072
AT4G19410	-0.788822
AT4G15560	-0.789199
AT4G31290	-0.794099
AT4G25100	-0.794686
AT5G47840	-0.796332
AT5G46800	-0.798698
AT1G33780	-0.799437
AT5G27670	-0.799578
AT4G13520	-0.799671
AT1G25560	-0.801333
AT4G01395	-0.804886
AT5G10160	-0.807017
AT2G06520	-0.80875
AT4G01330	-0.809999
AT1G25260	-0.810092
AT2G41475	-0.812919
AT3G26900	-0.813466
AT1G78460	-0.813909
AT3G62110	-0.815332
AT4G37450	-0.815962
AT5G52190	-0.816313
AT4G17730	-0.816685
AT1G70290	-0.817827
AT5G35360	-0.820685
AT5G67380	-0.820928
AT2G36900	-0.821472
AT3G62820	-0.821962
AT1G28120	-0.825302
AT1G19600	-0.82541
AT5G54270	-0.826137
AT3G18780	-0.826678
AT1G43170	-0.827925
AT1G14700	-0.828243
AT5G60680	-0.829298
AT5G05690	-0.830427
AT3G25890	-0.830552
AT3G61470	-0.83465
AT3G16190	-0.834813
AT5G59890	-0.83518
AT5G19120	-0.83534
AT5G66570	-0.836081
AT5G63850	-0.837592
AT5G10180	-0.838534
AT5G40950	-0.838921
AT1G53000	-0.838999
AT2G33370	-0.842125
AT3G13120	-0.843964
AT5G03240	-0.844502
AT5G23120	-0.845269
AT2G45790	-0.846066
AT1G21440	-0.847418
AT2G16700	-0.847496
AT4G36850	-0.847921
AT5G44260	-0.851173
AT3G57050	-0.851324
AT1G24530	-0.852715
ATCG00430	-0.854061
AT3G11100	-0.854238
AT3G50820	-0.855394
AT2G38140	-0.856551
ATCG00150	-0.857365
AT3G10020	-0.857887
AT3G61580	-0.859899
AT5G36120	-0.86162
AT1G55670	-0.861756
AT5G60660	-0.862253
AT2G45210	-0.862353
ATCG00600	-0.864669
AT5G34850	-0.866348
AT1G71030	-0.866639
AT1G06040	-0.867771
AT2G44640	-0.869299
AT5G18660	-0.870256
AT1G09800	-0.870809
AT4G18100	-0.870942
AT3G02900	-0.871676
AT1G49660	-0.873284
AT2G34680	-0.875133
ATCG00470	-0.876091
AT1G03230	-0.876996
AT5G14910	-0.877632
AT2G39980	-0.87835
AT1G16820	-0.878536
AT3G18420	-0.880495
AT1G03130	-0.88263
AT5G23060	-0.882945
AT5G66040	-0.883015
AT2G40490	-0.883553
AT5G37830	-0.885993
AT1G30630	-0.887614
AT3G49790	-0.891338
ATCG00140	-0.894015
AT3G18282	-0.895947
AT2G15960	-0.896138
AT3G06430	-0.897797
AT3G20820	-0.898415
AT1G72600	-0.898783
AT1G03600	-0.900109
AT3G14930	-0.900335
ATCG00670	-0.901677
AT5G16070	-0.902746
AT1G43710	-0.903679
AT1G07960	-0.903681
AT1G29110	-0.908939
AT5G16110	-0.910719
AT1G11530	-0.911015
ATCG00540	-0.913582
AT1G06045	-0.914084
AT3G32980	-0.915272
AT3G11500	-0.915469
AT2G46900	-0.917408
AT4G28250	-0.917608
AT5G22440	-0.9177
AT2G18390	-0.918063
AT1G68840	-0.91861
AT3G26618	-0.918806
AT3G47650	-0.918868
AT3G59410	-0.918869
AT1G76410	-0.920343
AT1G23310	-0.921985
AT4G10340	-0.922742
AT1G09940	-0.93257
AT2G23130	-0.933446
AT4G05180	-0.936685
AT1G64355	-0.940902
AT1G14200	-0.941087
AT5G58220	-0.9423
AT3G16570	-0.945397
AT5G28060	-0.945504
AT4G38160	-0.946684
[truncated: 460 more rows]
