# Supplementary material for: Hydrogen peroxide positively regulates brassinosteroid signaling through oxidation of the BRASSINAZOLE-RESISTANT1 transcription factor
Source: Nat Commun. 2018 Mar 14;9:1063. doi: 10.1038/s41467-018-03463-x (PMC5852159; doi:10.1038/s41467-018-03463-x)
Supplement: Supplementary file 6 — Supplementary Data 3 [file 41467_2018_3463_MOESM6_ESM.xlsx]

## Sheet: Data 3_BZR1_R_DPI H2O2
Supplementary Data 3. BZR1-regulated genes in DPI and H2O2 condition. Col-0 and bzr1-1D were grown on the medium containing 2 µM PPZ, 1 µM DPI and 0.3mM H2O2 for 5 days in the dark for RNA-Seq analysis. Differentially expressed genes between bzr1-1D and Col-0 were defined by a 1.5-fold expression difference with a possibility >0.8.
Genes	Log2 Ratio(bzr1-1D/Col-0 DPI+H2O2 condition)
AT5G28919	-12.3143
AT5G28920	-11.8731
AT5G15420	-11.8563
AT4G22513	-11.3359
AT5G42825	-10.7995
AT4G22495	-10.6461
AT1G25211	-10.4975
AT5G28350	-10.4083
AT5G25980	-10.3548
AT3G05727	-10.2459
AT5G37990	-10.2151
AT5G27889	-10.1898
AT1G15885	-9.97346
AT5G54700	-9.97298
AT4G22505	-9.90074
AT5G39190	-9.49985
AT5G50665	-9.46896
AT5G45573	-9.31817
AT5G50562	-9.26131
AT5G44566	-9.19476
AT5G42460	-9.19229
AT1G12220	-9.06609
AT1G02067	-9.02698
AT5G27890	-8.88932
AT1G09995	-8.77588
AT1G20400	-8.60239
AT4G22475	-8.45566
AT3G16670	-8.44507
AT4G15660	-8.41363
AT5G28442	-8.27767
AT4G22510	-8.2743
AT5G45070	-8.22561
AT5G56380	-8.15482
AT3G16750	-8.1224
AT5G26620	-8.04985
AT4G22485	-8.00682
AT5G41280	-7.9386
AT1G13430	-7.90489
AT4G29740	-7.80305
AT4G22517	-7.7997
AT5G38000	-7.78354
AT5G43040	-7.7211
AT1G25141	-7.68883
AT3G44950	-7.67948
AT5G26270	-7.62638
AT1G52905	-6.815
AT5G65730	-6.35213
AT5G39160	-6.31915
AT3G18530	-6.24129
AT1G64590	-6.22055
AT2G16230	-6.14101
AT5G57785	-6.13099
AT5G25970	-6.10354
AT5G46510	-6.07007
AT5G05900	-6.01707
AT1G52060	-5.93027
AT1G16905	-5.8095
AT1G16260	-5.74332
AT2G33790	-5.71894
AT5G35450	-5.60345
AT2G37030	-5.45359
AT1G35625	-5.39023
AT1G52050	-5.31304
AT1G02065	-5.30986
AT1G64780	-5.26491
AT4G18510	-5.1705
AT1G52070	-5.10776
AT5G38910	-5.10354
AT5G38020	-5.08746
AT5G50565	-5.02975
AT4G37220	-4.8909
AT5G56080	-4.88711
AT1G50060	-4.81632
AT1G23130	-4.77259
AT4G12545	-4.771
AT1G53610	-4.71882
AT4G08040	-4.66588
AT3G20940	-4.63387
AT2G31083	-4.60651
AT5G53870	-4.59773
AT1G27180	-4.51785
AT3G23510	-4.47726
AT4G14140	-4.47199
AT4G12555	-4.44603
AT4G15700	-4.39404
AT2G23630	-4.3339
AT1G56680	-4.31952
AT5G44440	-4.29075
AT1G16370	-4.28876
AT5G62330	-4.28768
AT4G12543	-4.2087
AT1G08630	-4.18182
AT1G19250	-4.17724
AT2G29220	-4.1247
AT5G09805	-4.061
AT5G10130	-3.94137
AT5G42580	-3.92396
AT5G18600	-3.91558
AT5G51730	-3.90024
AT4G15690	-3.89333
AT5G24410	-3.85308
AT1G12160	-3.80907
AT4G12550	-3.80702
AT1G19396	-3.78485
AT3G13400	-3.77152
AT1G19960	-3.75824
AT3G19320	-3.68338
AT2G28860	-3.67065
AT1G26390	-3.63971
AT2G41800	-3.59864
AT1G22690	-3.56992
AT4G37700	-3.56627
AT1G65370	-3.563
AT5G62340	-3.52463
AT1G62510	-3.52164
AT5G24780	-3.49107
AT5G22580	-3.47317
AT3G30180	-3.4633
AT3G16660	-3.44423
AT5G25040	-3.44418
AT1G65150	-3.41028
AT5G37540	-3.35956
AT1G66270	-3.35018
AT5G43470	-3.33902
AT5G56910	-3.32463
AT5G46900	-3.31118
AT2G18800	-3.30058
AT3G29410	-3.29123
AT5G42600	-3.25086
AT5G19700	-3.2448
AT3G06460	-3.24181
AT5G45490	-3.23685
AT1G35830	-3.16888
AT4G15670	-3.16825
AT5G38030	-3.13426
AT4G23590	-3.12711
AT5G41290	-3.10447
AT1G70850	-3.09397
AT5G38980	-3.06935
AT4G22610	-3.05107
AT3G19515	-3.045
AT4G20953	-3.04169
AT1G52400	-3.03328
AT1G65985	-3.02198
AT5G46890	-3.0218
AT1G66280	-2.97989
AT5G14470	-2.95359
AT1G33790	-2.94656
AT1G45015	-2.92038
AT4G07820	-2.86887
AT3G48390	-2.86484
AT3G19430	-2.86361
AT1G24020	-2.84711
AT1G54890	-2.8452
AT1G73620	-2.82382
AT2G39040	-2.81453
AT1G74500	-2.81429
AT4G11320	-2.80141
AT4G19920	-2.78889
AT4G22214	-2.77627
AT5G05965	-2.77094
AT3G15990	-2.74862
AT5G63160	-2.74831
AT1G06260	-2.732
AT1G56150	-2.72601
AT5G23830	-2.7235
AT3G04320	-2.71027
ATCG00070	-2.6955
AT3G48360	-2.69316
AT4G31355	-2.69172
AT5G54370	-2.68465
AT3G57010	-2.65403
AT1G31820	-2.65124
AT4G31405	-2.64998
AT2G35980	-2.63581
AT4G16690	-2.62823
AT4G31354	-2.62444
AT1G80165	-2.62163
AT2G01520	-2.62125
AT2G38390	-2.60084
AT4G37410	-2.59499
AT4G31351	-2.58244
AT4G37409	-2.58195
AT5G26200	-2.57656
AT2G15880	-2.57491
AT1G31835	-2.57089
AT5G42280	-2.56724
AT5G23840	-2.54421
AT1G21100	-2.54246
AT3G22125	-2.54206
AT3G21770	-2.51969
AT5G44920	-2.50472
AT3G22142	-2.4955
AT5G47990	-2.49036
AT1G19050	-2.47845
AT1G15010	-2.47393
AT5G14740	-2.44776
AT2G25980	-2.44061
AT5G40610	-2.43839
AT1G67860	-2.43348
AT3G43850	-2.42448
AT1G70880	-2.40551
AT5G08150	-2.38242
AT1G70700	-2.37674
ATCG00080	-2.35813
AT5G10180	-2.34899
AT1G22990	-2.3362
AT1G21400	-2.33275
AT4G11210	-2.32931
AT5G43050	-2.32469
AT1G77530	-2.31755
AT3G13175	-2.28408
AT2G29130	-2.28191
AT1G22400	-2.27528
AT2G33830	-2.25624
AT3G47340	-2.25514
AT1G31710	-2.2398
AT1G28670	-2.23325
AT2G43610	-2.23265
AT3G51400	-2.22292
AT1G53903	-2.2152
AT1G53885	-2.2152
AT5G63660	-2.20839
AT5G42510	-2.20202
AT1G05340	-2.17996
AT2G39530	-2.17348
AT2G25900	-2.16458
AT5G45460	-2.16042
AT4G25580	-2.15719
AT1G14890	-2.15303
AT4G22520	-2.15285
AT2G13360	-2.14792
AT1G78290	-2.13709
AT3G15450	-2.13225
AT5G26150	-2.13188
AT3G50660	-2.12638
ATCG00210	-2.12263
AT1G35320	-2.11673
AT3G59930	-2.1038
ATCG00600	-2.10161
AT2G30070	-2.09868
AT1G28360	-2.09851
AT5G44582	-2.08844
AT5G19520	-2.0836
AT5G56550	-2.0777
AT2G22990	-2.06912
AT1G23650	-2.05959
AT1G16390	-2.05828
AT2G04170	-2.05703
AT4G29080	-2.05292
AT3G20362	-2.0487
AT4G31850	-2.04708
AT1G21050	-2.0421
AT5G01840	-2.03354
AT4G14630	-2.02696
AT2G01860	-2.02109
AT5G50300	-2.01883
AT3G16740	-2.01138
AT1G72180	-2.00835
AT4G22212	-2.00818
AT3G29240	-2.00799
AT4G36220	-2.00758
AT1G17810	-2.00604
AT1G19610	-2
AT5G42900	-1.98977
AT1G63360	-1.98546
AT2G01580	-1.98508
AT1G23410	-1.97238
AT1G54000	-1.97075
AT3G02790	-1.95756
AT3G23190	-1.95466
AT2G41990	-1.94943
AT1G15625	-1.94153
AT4G25470	-1.93219
AT5G28460	-1.92412
AT1G70890	-1.92151
AT1G21460	-1.91901
AT4G32870	-1.90803
AT1G73330	-1.90465
AT1G19720	-1.90079
AT1G15180	-1.89714
AT3G01520	-1.89142
AT5G57350	-1.88845
AT5G14180	-1.88745
AT3G01570	-1.88355
AT2G44130	-1.87915
AT4G24340	-1.87505
AT1G64950	-1.8739
AT1G72610	-1.87107
AT2G26500	-1.85997
AT4G14040	-1.85852
AT1G03106	-1.85674
AT1G13980	-1.85615
AT3G28899	-1.85593
AT3G60900	-1.84544
AT4G34620	-1.84503
AT5G52960	-1.84395
AT5G11070	-1.84344
AT1G66800	-1.84339
AT3G02620	-1.84338
AT5G66400	-1.84194
AT3G15240	-1.83958
ATCG00220	-1.83653
AT3G16770	-1.83349
AT5G47980	-1.83055
AT1G80050	-1.83034
AT4G30825	-1.82793
AT1G12390	-1.82721
AT4G00780	-1.80868
AT1G13710	-1.80801
AT1G68500	-1.80587
AT4G38160	-1.80187
AT5G38930	-1.80053
AT1G06830	-1.79861
AT5G15240	-1.79125
AT5G65280	-1.78938
AT3G05730	-1.78738
AT1G80160	-1.78729
AT5G28462	-1.78645
AT5G02160	-1.78232
AT3G19860	-1.77861
ATCG00430	-1.77058
AT3G14210	-1.76988
AT1G67110	-1.76892
AT4G39070	-1.76844
AT5G04120	-1.76491
AT1G23390	-1.75927
ATCG00550	-1.75865
AT2G16005	-1.7563
AT5G21940	-1.74347
AT1G15880	-1.73551
AT3G61060	-1.73465
AT2G44140	-1.73223
AT5G03240	-1.73133
AT1G24340	-1.7308
AT5G05690	-1.72732
AT1G28070	-1.7264
AT4G27450	-1.72083
AT3G48100	-1.7193
AT5G48010	-1.715
AT1G27670	-1.71146
AT2G43920	-1.71021
AT3G48740	-1.70916
AT4G17245	-1.70749
AT5G42820	-1.70687
ATCG00020	-1.70536
AT4G17810	-1.70458
AT3G16520	-1.70242
AT1G46264	-1.70105
AT5G07330	-1.70058
AT3G24240	-1.70044
AT3G15850	-1.69934
AT5G60950	-1.69901
AT3G46610	-1.69094
AT2G36630	-1.68663
AT3G26650	-1.68599
AT3G55500	-1.68473
AT3G03470	-1.68322
AT3G28550	-1.68281
AT5G56100	-1.67878
AT5G52190	-1.67704
AT3G18270	-1.67411
AT2G44910	-1.6701
AT2G31945	-1.66813
AT3G15510	-1.66733
AT3G10572	-1.65078
AT4G37470	-1.65057
AT5G03310	-1.64799
AT2G28190	-1.64719
AT4G20960	-1.63866
AT1G18773	-1.63281
AT5G16110	-1.62543
AT1G01320	-1.62199
AT3G21870	-1.62136
AT2G37970	-1.61919
AT2G38380	-1.61752
AT3G57770	-1.61519
AT4G04630	-1.61315
AT5G25475	-1.61167
AT5G13220	-1.60474
AT2G01530	-1.6041
AT3G26240	-1.59594
AT1G65349	-1.59592
AT4G25250	-1.59516
ATCG00440	-1.5936
AT3G08940	-1.59084
AT3G49780	-1.59022
AT1G64500	-1.59003
AT2G38400	-1.58875
AT4G36530	-1.58837
ATCG00640	-1.58732
ATCG00270	-1.58513
AT2G38230	-1.58372
AT4G29905	-1.58306
AT1G71030	-1.58297
AT3G47295	-1.58026
AT5G05750	-1.57707
AT5G45500	-1.57629
AT3G60690	-1.57455
AT4G36450	-1.57265
AT1G16320	-1.57075
ATCG00420	-1.56718
AT5G36120	-1.56171
AT1G09900	-1.56028
AT5G67260	-1.5588
AT2G01755	-1.55666
AT1G02640	-1.55634
AT5G51915	-1.55239
AT3G50980	-1.54989
AT1G72600	-1.54961
AT2G39310	-1.54945
AT2G04800	-1.54909
AT5G23660	-1.54767
AT1G06640	-1.54761
AT3G20680	-1.54751
AT1G10470	-1.54685
AT3G12830	-1.5461
AT3G04760	-1.5449
AT1G58150	-1.5449
AT1G22880	-1.53813
AT1G67870	-1.53253
AT1G19394	-1.53115
ATCG00040	-1.53054
AT1G45201	-1.52858
AT4G28190	-1.52757
AT3G61580	-1.52705
AT1G20160	-1.52609
AT5G45680	-1.52056
AT2G20670	-1.51963
AT2G41560	-1.51445
AT2G38820	-1.51422
AT5G15180	-1.51407
AT1G64230	-1.51129
AT3G55770	-1.50814
AT4G20690	-1.50666
AT4G01680	-1.50489
AT2G15890	-1.50406
AT5G05880	-1.50331
AT3G62820	-1.50276
AT5G47950	-1.50231
AT2G29310	-1.50122
AT2G47450	-1.49621
AT3G22150	-1.49295
AT1G64200	-1.48769
AT5G63190	-1.48739
AT5G52920	-1.48653
AT2G17830	-1.48349
AT4G26400	-1.47983
AT1G22710	-1.47962
ATCG00630	-1.47782
AT5G24980	-1.47522
AT1G75590	-1.4749
AT3G23880	-1.47453
AT4G28780	-1.47295
AT1G75240	-1.47012
AT1G62500	-1.46936
AT1G63720	-1.4692
AT3G27850	-1.46782
AT4G16400	-1.46715
AT5G66170	-1.46542
AT5G39210	-1.46362
AT5G60200	-1.46345
AT3G53530	-1.46119
AT2G38140	-1.45834
AT1G76410	-1.45528
AT5G19530	-1.45484
AT2G34680	-1.4536
AT1G63180	-1.45259
AT4G34830	-1.4509
AT5G13630	-1.44736
AT3G47650	-1.44624
AT4G28650	-1.43852
AT1G76590	-1.43805
AT1G56020	-1.43788
AT2G42290	-1.43497
ATCG00300	-1.432
AT1G05600	-1.43072
AT4G16890	-1.43023
AT3G16690	-1.42936
AT5G40170	-1.42735
AT1G68250	-1.42685
AT1G19730	-1.42534
AT4G36670	-1.42419
AT2G15960	-1.42338
AT5G23380	-1.42129
AT5G56320	-1.41949
AT3G14330	-1.41873
AT1G31600	-1.41288
AT5G26742	-1.41214
AT5G67385	-1.41002
AT5G46580	-1.4094
AT3G50640	-1.4085
AT2G34590	-1.40786
AT1G36272	-1.40768
AT1G22630	-1.40757
AT2G44640	-1.40651
AT1G33520	-1.40608
AT1G15290	-1.40398
AT3G51080	-1.4037
AT3G08920	-1.40344
AT3G16570	-1.40317
AT3G16190	-1.39712
AT3G10450	-1.39606
AT1G80440	-1.39537
AT4G27652	-1.39433
ATCG01110	-1.39355
AT5G01640	-1.39223
AT1G12790	-1.39018
AT3G26237	-1.38919
AT2G16586	-1.38904
AT3G09260	-1.38902
AT1G32310	-1.38831
AT5G17600	-1.38758
AT1G48450	-1.38583
AT4G35485	-1.38408
AT5G49360	-1.38219
AT1G52190	-1.38211
AT3G29230	-1.38173
AT2G31810	-1.37929
AT3G49790	-1.37928
AT4G02380	-1.37806
AT1G19400	-1.37608
AT1G67030	-1.37182
AT3G02080	-1.36882
ATCG00670	-1.36654
AT4G15560	-1.36439
AT5G53160	-1.36257
AT1G03230	-1.35924
ATCG00650	-1.35623
AT3G06980	-1.35455
AT5G11920	-1.35165
AT5G64620	-1.35147
AT2G27385	-1.35091
AT4G25080	-1.35079
AT5G46850	-1.35019
AT5G42590	-1.34978
AT4G33120	-1.34726
AT1G17210	-1.34721
AT1G79040	-1.34533
AT1G20650	-1.3441
AT3G45700	-1.34407
AT1G08980	-1.34398
AT2G14210	-1.34139
AT5G04140	-1.34063
AT3G54210	-1.3393
AT4G19160	-1.33601
AT2G32650	-1.33601
AT3G28300	-1.3349
AT3G28290	-1.3349
AT3G44326	-1.33445
AT4G28180	-1.33155
ATCG00190	-1.32995
AT4G14130	-1.32879
AT3G56940	-1.32633
AT5G43400	-1.32596
AT2G28000	-1.32509
AT5G28390	-1.32116
AT1G14345	-1.31813
AT3G23760	-1.31799
AT2G14100	-1.31759
AT1G32190	-1.31701
AT3G07350	-1.31332
AT1G74470	-1.3124
AT3G53460	-1.31085
AT3G54260	-1.30936
AT4G27657	-1.30829
AT1G02340	-1.30828
AT3G22960	-1.30641
AT4G17730	-1.30551
AT1G80630	-1.30485
AT1G12900	-1.30024
AT1G52740	-1.29954
AT4G03210	-1.29842
AT3G26710	-1.29728
AT4G22666	-1.29715
AT1G29070	-1.29409
AT1G06460	-1.29239
AT1G75500	-1.28935
AT5G46800	-1.28836
AT5G40510	-1.28783
AT5G67250	-1.28463
AT4G28080	-1.2841
AT1G77760	-1.2831
AT2G45620	-1.2804
AT5G44260	-1.27948
AT1G35560	-1.27833
AT1G44760	-1.27694
AT1G55805	-1.27436
AT5G19120	-1.26749
AT3G16460	-1.26591
AT5G23120	-1.26568
AT5G46420	-1.26485
AT5G44930	-1.26465
AT5G39980	-1.26287
AT1G12910	-1.26165
AT1G70290	-1.26124
AT1G58290	-1.25369
AT3G05180	-1.25255
AT3G59400	-1.24988
AT5G40950	-1.24918
AT5G55740	-1.24826
AT5G02550	-1.24809
AT4G30450	-1.24689
AT1G43560	-1.24615
AT5G48110	-1.24492
AT3G14930	-1.2429
AT1G09940	-1.24036
AT5G43670	-1.24001
AT2G30750	-1.23938
AT5G08610	-1.23855
AT1G65510	-1.23764
AT5G14120	-1.23494
AT3G07310	-1.23333
AT3G60530	-1.23322
AT5G51910	-1.23174
AT3G19520	-1.23132
AT4G20240	-1.23126
AT5G58960	-1.22991
AT5G60340	-1.2291
AT1G55530	-1.22833
AT1G80550	-1.22675
AT3G17590	-1.22452
AT3G06430	-1.22412
AT5G30510	-1.22159
AT2G34060	-1.22048
AT3G12930	-1.22046
AT2G44920	-1.22033
AT5G06370	-1.22016
AT5G57130	-1.21989
AT1G06010	-1.21825
AT4G33660	-1.2176
AT1G65290	-1.21643
AT1G29930	-1.21542
AT4G16410	-1.21518
AT3G02560	-1.2144
AT4G29690	-1.21402
AT2G40300	-1.21327
AT1G07985	-1.212
AT5G35750	-1.2115
AT1G73885	-1.21094
AT1G06570	-1.21037
AT1G09570	-1.21015
AT5G65010	-1.20923
AT5G44190	-1.20897
AT1G75820	-1.20877
AT5G48000	-1.20823
AT5G21170	-1.20718
AT5G44660	-1.20559
AT5G62920	-1.20401
AT3G53950	-1.20367
AT2G17930	-1.20307
AT4G27130	-1.20163
AT2G47600	-1.19995
ATCG01130	-1.19887
AT5G49030	-1.19852
AT3G20820	-1.19852
AT5G37830	-1.1955
AT2G20550	-1.1934
AT1G03600	-1.19219
AT4G07400	-1.19204
AT1G74920	-1.19033
AT1G67090	-1.18994
AT1G10070	-1.18863
AT4G35720	-1.1883
AT2G17450	-1.1883
AT1G22190	-1.18697
AT5G50680	-1.18625
AT1G51570	-1.18558
AT3G51420	-1.18235
AT5G59750	-1.18192
AT1G57790	-1.18173
AT5G22090	-1.17982
AT2G03550	-1.1796
AT3G09580	-1.17921
AT5G14920	-1.17864
AT3G16470	-1.17849
AT2G23620	-1.17836
AT1G04560	-1.17783
ATCG01120	-1.17684
AT3G07430	-1.17677
AT2G36870	-1.1758
AT5G49450	-1.1756
AT5G01240	-1.1753
AT5G13910	-1.17335
AT5G16000	-1.17234
AT4G31510	-1.17225
AT1G14960	-1.17152
AT1G76790	-1.17105
AT1G03090	-1.17094
AT1G27480	-1.17055
AT3G05120	-1.17042
AT3G25890	-1.16791
AT4G08290	-1.16619
AT3G14560	-1.16566
AT2G36000	-1.16512
AT4G32910	-1.16364
AT1G64355	-1.16289
AT5G51780	-1.1616
AT3G01670	-1.16124
AT3G21330	-1.15976
AT2G15680	-1.15971
AT5G54980	-1.15899
AT1G02060	-1.15797
AT1G21640	-1.15757
AT1G09390	-1.15721
AT4G19500	-1.1569
AT4G11190	-1.15528
AT5G23040	-1.15441
AT3G10740	-1.15389
AT5G03800	-1.15293
AT4G16950	-1.152
AT5G17870	-1.15146
AT2G35820	-1.15032
AT4G34950	-1.14824
AT1G60160	-1.14784
AT3G59940	-1.14752
AT3G01560	-1.1472
AT4G00560	-1.14669
AT3G09162	-1.14571
AT4G28240	-1.14304
AT5G54510	-1.14277
AT5G22920	-1.14158
AT5G43290	-1.14105
AT3G26630	-1.14073
AT2G33390	-1.13908
AT2G17880	-1.13533
AT1G08460	-1.1348
AT5G25840	-1.13217
AT2G05990	-1.13168
AT3G06440	-1.13124
AT3G15635	-1.13083
AT1G64660	-1.13081
AT4G18390	-1.13078
AT1G09620	-1.13054
AT4G31380	-1.13047
AT5G49660	-1.12984
AT3G15630	-1.12955
AT5G66040	-1.12935
AT1G55000	-1.1293
AT4G35440	-1.12692
AT2G32645	-1.12657
AT4G31290	-1.1242
AT1G22065	-1.12316
AT1G05150	-1.12276
AT3G04860	-1.11891
AT1G69410	-1.11887
AT5G35790	-1.11754
AT5G48160	-1.1169
AT5G40910	-1.11556
AT1G04420	-1.1149
AT1G43580	-1.11411
AT1G12850	-1.11393
AT5G14320	-1.11366
ATCG00180	-1.11327
AT5G03230	-1.11323
AT1G43710	-1.11247
AT5G58950	-1.10929
AT3G23730	-1.10888
AT4G16955	-1.10745
AT5G35330	-1.10738
AT4G34881	-1.10629
AT1G19600	-1.10518
AT3G14770	-1.1051
AT1G61520	-1.10479
AT1G11530	-1.10479
AT2G42600	-1.1039
AT2G18710	-1.10381
AT4G30580	-1.10222
AT2G44040	-1.10193
AT1G49650	-1.10136
AT1G17890	-1.09851
AT5G13770	-1.09792
AT4G37510	-1.09644
AT1G50250	-1.09315
AT2G29340	-1.09311
AT5G48620	-1.0922
AT2G33800	-1.09216
AT1G15750	-1.09162
AT5G14880	-1.09076
AT3G51330	-1.08901
AT1G26800	-1.08878
AT1G23310	-1.08834
AT3G13120	-1.08745
AT5G63020	-1.08494
AT3G53700	-1.08489
AT1G13640	-1.08262
AT4G25050	-1.08254
AT1G23870	-1.08177
AT5G24570	-1.08106
AT2G45340	-1.08104
AT5G14240	-1.08091
AT1G52100	-1.07989
AT2G45210	-1.07828
AT4G22570	-1.07822
AT1G21060	-1.07792
AT5G43520	-1.0779
AT1G74000	-1.0779
AT3G25860	-1.07712
AT1G32690	-1.07579
AT3G53980	-1.0756
AT3G22640	-1.07553
AT3G03520	-1.07463
ATCG00280	-1.07442
AT5G15530	-1.07431
AT3G54940	-1.07374
AT5G17670	-1.07368
AT1G31830	-1.07274
AT1G52342	-1.07218
AT1G74970	-1.0721
AT1G49032	-1.07179
AT4G35480	-1.07164
AT5G58480	-1.06775
AT2G14910	-1.06673
AT4G01670	-1.06558
ATCG00380	-1.06388
AT2G28605	-1.06382
AT2G47910	-1.06365
AT3G66658	-1.06287
ATCG00170	-1.05905
AT4G08280	-1.05852
AT1G71500	-1.05844
AT3G55330	-1.0584
AT1G05970	-1.0575
AT2G22890	-1.05742
AT1G01970	-1.0571
AT2G40170	-1.05556
AT4G27520	-1.05521
AT5G26570	-1.05287
AT3G59410	-1.0517
ATCG00530	-1.05156
AT1G06045	-1.05017
AT1G64860	-1.04975
AT3G62290	-1.04806
AT3G02450	-1.04764
AT4G14120	-1.04763
AT3G48200	-1.0476
AT4G36390	-1.04742
AT5G47190	-1.04715
AT1G75450	-1.04703
AT2G25660	-1.04651
AT2G37220	-1.04366
AT5G21930	-1.04283
AT5G03555	-1.04278
AT1G44000	-1.04269
AT1G52590	-1.04009
AT5G06980	-1.03994
AT3G26570	-1.03987
AT5G35360	-1.03946
AT3G48380	-1.03934
AT2G43535	-1.03911
AT5G61990	-1.03786
AT2G26330	-1.03764
AT4G37250	-1.03371
AT5G44750	-1.03357
AT1G02050	-1.03321
AT2G30780	-1.03281
AT5G28640	-1.03197
AT3G57340	-1.03144
AT5G08410	-1.03107
AT4G03280	-1.02997
AT1G75750	-1.02918
AT4G25910	-1.02818
AT4G09550	-1.02683
AT1G29970	-1.02489
AT5G45390	-1.02458
AT1G30120	-1.02442
AT1G75140	-1.02395
AT2G05540	-1.02381
AT3G11660	-1.02365
AT3G14310	-1.02336
AT5G27390	-1.02229
AT1G17200	-1.02143
AT5G04530	-1.02109
AT2G38170	-1.02056
AT5G56040	-1.01991
AT3G23530	-1.01907
AT3G14340	-1.01788
AT3G18030	-1.0169
AT5G59140	-1.01654
AT1G53520	-1.01494
AT3G54900	-1.01476
AT3G12587	-1.01468
AT1G07300	-1.01408
AT3G08930	-1.01327
AT1G20620	-1.01325
AT1G79850	-1.01304
AT1G05140	-1.01261
AT2G40490	-1.01256
AT2G33180	-1.01253
AT3G26520	-1.01232
ATCG01230	-1.01089
ATCG00905	-1.01089
AT1G63050	-1.00994
AT1G52690	-1.00974
AT4G20700	-1.00946
AT2G43360	-1.0085
AT4G05420	-1.00731
AT3G28040	-1.00703
AT5G65220	-1.00637
AT4G32208	-1.00616
AT3G48560	-1.00589
AT3G47965	-1.0041
AT1G20790	-1.00385
AT4G14270	-1.00354
AT5G57020	-1.00254
AT5G20630	-1.00228
AT1G78660	-1.00166
AT3G57050	-1.00089
AT3G53100	-1.00046
AT2G32230	-1.00044
AT2G18700	-1.00015
AT5G27400	-0.998968
AT4G01037	-0.998728
AT1G19715	-0.998713
AT2G29180	-0.997779
AT5G18660	-0.996965
AT2G46900	-0.99613
AT4G00080	-0.995283
AT1G14687	-0.992095
AT5G27650	-0.992067
AT5G05960	-0.9919
AT1G02705	-0.991801
AT5G18070	-0.99177
AT1G44830	-0.991751
AT5G14910	-0.990697
AT5G55790	-0.990632
AT1G09575	-0.989274
AT3G17350	-0.98702
AT3G58490	-0.986996
AT2G02760	-0.986564
AT1G21360	-0.986395
AT5G47610	-0.986363
AT3G12590	-0.986214
AT2G36320	-0.985951
AT1G73260	-0.985667
AT4G33670	-0.985054
AT1G71790	-0.983844
AT5G43745	-0.983624
ATCG00150	-0.982229
AT3G18780	-0.982097
AT1G09010	-0.980626
AT1G06040	-0.979367
AT3G02690	-0.978929
AT4G07825	-0.9776
AT1G42960	-0.977115
AT2G46890	-0.976995
AT5G59570	-0.976901
AT2G41475	-0.976734
AT1G73080	-0.976608
AT1G31812	-0.976245
AT5G37790	-0.975371
AT2G47180	-0.973794
AT2G18270	-0.973244
AT4G35250	-0.973061
AT5G51110	-0.972396
AT2G41840	-0.971322
AT3G53190	-0.970405
AT3G45710	-0.967339
AT4G35160	-0.966921
AT3G09650	-0.966554
AT4G34030	-0.966521
ATCG01240	-0.966402
ATCG00900	-0.966402
AT2G38770	-0.966319
AT1G42550	-0.965996
AT1G71410	-0.965358
AT5G45350	-0.963137
AT1G15840	-0.961835
AT4G13390	-0.961636
AT1G33680	-0.961406
AT1G70310	-0.961142
AT5G28500	-0.960918
AT5G01740	-0.960726
AT4G18100	-0.958501
AT4G16390	-0.958028
AT5G55580	-0.955356
AT5G46330	-0.955181
AT5G01020	-0.9535
AT4G01395	-0.952879
AT5G10860	-0.952469
AT3G18050	-0.951916
AT3G25190	-0.951838
AT2G30520	-0.951173
AT5G05860	-0.95097
AT2G05230	-0.950801
AT5G24670	-0.950574
AT3G04350	-0.950536
AT1G13270	-0.95036
AT5G44520	-0.950178
AT2G36026	-0.949655
AT3G62980	-0.947673
AT4G38740	-0.946267
AT4G27410	-0.946249
AT1G54500	-0.944491
AT1G18880	-0.944455
AT3G62030	-0.943947
AT5G57930	-0.943056
AT4G14890	-0.942112
AT1G28150	-0.94197
AT3G62650	-0.940662
AT2G46260	-0.938858
AT5G58250	-0.938268
AT1G45230	-0.937614
AT1G44446	-0.937168
AT1G33250	-0.936336
AT5G14080	-0.935572
AT1G15210	-0.935095
AT2G21960	-0.932778
AT4G39795	-0.932021
AT1G49750	-0.931267
AT1G67710	-0.930737
AT4G31910	-0.930012
AT1G74370	-0.929678
AT3G50790	-0.929192
AT5G21920	-0.927958
AT2G32480	-0.927745
AT3G15480	-0.926964
AT2G01950	-0.926805
AT1G23890	-0.925999
AT2G26690	-0.925813
AT1G75180	-0.923523
AT4G05460	-0.922143
AT3G07650	-0.921382
AT2G25730	-0.921335
AT3G15900	-0.91997
AT4G16480	-0.91947
AT5G58600	-0.919309
AT3G16400	-0.918231
AT3G07400	-0.918064
AT5G18960	-0.917839
AT1G12920	-0.91753
AT2G04160	-0.916896
AT4G37300	-0.916558
AT2G36900	-0.916328
AT2G45560	-0.915805
AT1G50480	-0.915542
AT3G53850	-0.915196
ATCG00820	-0.915113
AT1G80070	-0.914939
AT5G47040	-0.914416
AT1G64510	-0.912618
AT3G56140	-0.912579
AT1G07320	-0.91205
AT3G22530	-0.911972
AT5G15330	-0.911312
AT5G64380	-0.911149
AT2G11271	-0.911124
AT5G23340	-0.911032
AT1G49380	-0.909423
AT3G49870	-0.908311
AT3G06470	-0.907714
AT1G70830	-0.907623
AT5G26000	-0.907205
AT5G66570	-0.907117
AT4G24490	-0.905911
AT2G47700	-0.905901
AT3G06270	-0.90492
AT3G56680	-0.904254
AT5G59090	-0.901222
AT2G17033	-0.900399
AT3G07790	-0.899153
AT3G11100	-0.898717
AT5G40190	-0.898087
AT1G34780	-0.897798
AT2G19310	-0.897738
AT5G02250	-0.897478
AT4G36810	-0.897419
AT1G42970	-0.897272
AT2G39705	-0.897108
AT5G34850	-0.8966
AT3G61650	-0.895675
AT3G18282	-0.895673
AT3G28860	-0.895275
AT4G10060	-0.895188
AT5G18410	-0.892913
AT5G20520	-0.892447
AT3G50370	-0.891644
AT5G01920	-0.887605
AT4G31040	-0.887541
AT3G25690	-0.887323
AT1G62040	-0.886762
AT1G10210	-0.886486
AT2G41720	-0.886171
AT1G25470	-0.886156
AT5G51960	-0.885622
AT4G15920	-0.884939
AT1G43170	-0.884931
ATCG01250	-0.884894
ATCG00890	-0.884894
AT1G24240	-0.884751
AT1G71260	-0.884746
AT5G04810	-0.884709
AT1G24530	-0.884307
AT1G19000	-0.883856
AT4G14570	-0.883613
AT3G15730	-0.883279
ATCG00470	-0.883163
AT4G20270	-0.882564
AT2G35155	-0.882562
AT1G02280	-0.881838
AT1G25560	-0.881058
AT5G15390	-0.880713
AT3G01480	-0.879701
AT5G51820	-0.879469
AT5G13650	-0.87841
AT5G28060	-0.878383
AT3G23640	-0.877591
AT3G09390	-0.877379
AT3G11500	-0.876716
AT4G19420	-0.875931
AT3G60030	-0.875573
AT4G12570	-0.8746
AT1G01430	-0.873059
AT1G12440	-0.872939
AT1G11580	-0.87211
AT5G59890	-0.87127
AT3G56010	-0.87113
AT1G55670	-0.870307
AT3G57880	-0.870293
AT5G10160	-0.869751
AT3G50780	-0.86947
AT1G70190	-0.86935
AT2G35450	-0.869145
AT3G11830	-0.869071
AT1G68580	-0.868746
AT3G13750	-0.867321
AT1G66130	-0.866121
AT4G30460	-0.865956
AT5G35630	-0.865289
AT2G21330	-0.865217
AT1G74070	-0.864763
AT3G23170	-0.86386
AT1G52140	-0.862969
AT5G48360	-0.862315
AT2G33855	-0.861635
AT2G45160	-0.861217
AT1G34000	-0.860019
AT2G39190	-0.859905
AT5G58090	-0.859178
AT3G62110	-0.858715
AT2G28910	-0.858238
AT5G28050	-0.858229
AT1G61790	-0.857902
AT5G40740	-0.857529
AT3G62010	-0.856466
ATCG00480	-0.85466
AT1G53450	-0.854485
AT5G02840	-0.854408
AT4G20360	-0.854137
AT3G01500	-0.853495
AT3G19390	-0.853221
AT1G13930	-0.853096
AT5G54145	-0.85246
AT3G48730	-0.852046
AT4G16980	-0.851376
AT5G66985	-0.849946
AT1G07200	-0.849899
AT1G35140	-0.849874
AT5G15680	-0.849652
AT1G19740	-0.849629
AT2G37870	-0.849123
AT5G18670	-0.848801
AT3G01680	-0.848595
AT5G64040	-0.847434
AT3G16950	-0.847085
AT2G30950	-0.846491
AT4G32260	-0.845954
AT2G20890	-0.845942
AT1G78820	-0.845721
AT1G05960	-0.845447
AT5G56750	-0.844894
AT3G03640	-0.84443
AT3G58640	-0.844346
AT4G35790	-0.844005
AT4G01870	-0.843714
AT4G37800	-0.84184
AT1G43245	-0.841687
AT4G22490	-0.841677
AT3G18680	-0.841448
AT5G09450	-0.841386
AT1G52670	-0.841278
AT1G03680	-0.840583
AT4G11360	-0.83984
AT2G29750	-0.839698
ATCG00160	-0.839679
AT5G35530	-0.839522
AT2G47400	-0.839424
AT5G13980	-0.838841
AT5G36250	-0.837602
AT2G01290	-0.835535
AT1G36980	-0.834989
AT3G60340	-0.834862
AT1G62760	-0.833923
AT5G56540	-0.833571
AT1G23760	-0.83304
AT4G10480	-0.832892
AT1G33050	-0.832842
AT4G35920	-0.831164
AT4G13520	-0.830865
AT1G48650	-0.830336
AT5G09660	-0.82981
AT1G02150	-0.829298
AT5G41600	-0.827758
AT1G50600	-0.827266
AT5G15870	-0.827191
AT5G67380	-0.827
AT2G45670	-0.826775
AT4G13500	-0.826612
AT1G21130	-0.826481
ATCG00750	-0.826225
AT3G59770	-0.825111
AT5G64570	-0.824305
AT3G51510	-0.824152
AT2G46600	-0.824095
AT4G40040	-0.823638
AT3G15410	-0.823626
AT3G11770	-0.82347
AT1G19350	-0.823345
AT5G39500	-0.822983
AT1G79750	-0.822982
AT1G05890	-0.822438
AT1G05190	-0.821583
AT4G18370	-0.820977
AT5G60680	-0.820378
AT3G25480	-0.820342
AT5G61480	-0.820239
AT5G19510	-0.819983
AT1G53000	-0.819175
AT1G72010	-0.818522
AT1G60000	-0.817889
AT1G25290	-0.816581
AT1G12770	-0.815709
AT1G68520	-0.81513
AT5G42720	-0.815058
AT1G14290	-0.814557
AT1G68020	-0.814286
AT4G24770	-0.813795
AT5G01530	-0.813281
AT4G40045	-0.813001
AT1G73660	-0.812991
AT1G53210	-0.812744
AT1G19920	-0.81204
AT1G54920	-0.811122
ATCG00830	-0.811054
ATCG01310	-0.811054
AT5G28740	-0.810626
AT2G43910	-0.809663
AT1G19570	-0.809593
AT5G44120	-0.808711
AT2G41340	-0.806537
AT4G10080	-0.805507
AT4G31480	-0.805236
AT5G42270	-0.80503
AT4G34190	-0.80503
AT2G41070	-0.804436
AT5G02120	-0.803232
AT3G03380	-0.802849
AT2G18940	-0.802817
AT1G78895	-0.802638
AT3G13062	-0.802261
AT5G66550	-0.802144
ATCG00580	-0.802061
AT1G20960	-0.802053
AT4G26520	-0.80189
AT1G10150	-0.800549
AT5G53490	-0.80019
AT5G53860	-0.800028
AT2G18560	-0.799525
AT1G23050	-0.798253
AT5G35100	-0.79808
AT2G21950	-0.797484
AT5G11450	-0.796585
AT4G01850	-0.796493
AT2G33860	-0.796169
AT1G09430	-0.795596
AT3G25710	-0.794929
AT4G34450	-0.794362
AT5G13000	-0.794178
AT4G10030	-0.793771
AT2G33340	-0.792946
AT1G19670	-0.792918
AT5G53750	-0.792735
AT1G04640	-0.792059
AT2G22860	-0.791118
AT5G10560	-0.790637
AT5G39530	-0.790619
AT4G27310	-0.789444
AT3G11630	-0.789403
AT4G36850	-0.78912
AT1G55673	-0.788896
AT4G30720	-0.788714
AT2G21390	-0.78871
AT5G05480	-0.788539
AT3G08943	-0.788384
AT4G21790	-0.788371
AT4G35450	-0.787968
AT2G01008	-0.787653
ATCG01300	-0.787615
ATCG00840	-0.787615
AT5G42240	-0.787613
AT1G11860	-0.787469
AT5G55710	-0.78645
AT3G14420	-0.784911
AT5G55940	-0.782458
AT3G22970	-0.781304
AT4G00895	-0.780167
AT3G27960	-0.779945
AT3G63210	-0.77983
AT1G02110	-0.779456
AT2G35800	-0.779321
AT5G43810	-0.779142
AT2G43030	-0.778813
AT5G11280	-0.778228
AT2G40420	-0.77811
AT5G14410	-0.777608
AT1G27090	-0.777111
AT5G44730	-0.776887
AT4G18480	-0.775973
AT4G21710	-0.775831
AT2G17020	-0.77565
AT4G29840	-0.775192
AT2G16640	-0.775171
AT1G62750	-0.774041
AT1G68010	-0.772905
AT1G68490	-0.772133
AT5G07860	-0.770829
AT1G19540	-0.77072
AT3G18420	-0.769103
AT1G25440	-0.768832
AT1G45163	-0.768558
AT3G26900	-0.768331
AT1G56050	-0.767693
AT3G12345	-0.767383
AT1G12410	-0.767172
AT4G07408	-0.76704
AT4G03200	-0.766643
AT3G02260	-0.76642
AT2G21240	-0.766145
AT1G76100	-0.766122
AT2G17360	-0.765259
AT5G51970	-0.763011
AT5G27320	-0.762552
AT5G22340	-0.761884
AT2G33370	-0.761625
AT1G74850	-0.761566
AT3G04810	-0.760698
AT4G33630	-0.760672
AT1G13380	-0.760399
AT5G09650	-0.760371
AT3G26744	-0.759876
AT2G20120	-0.75891
AT4G27260	-0.758834
AT1G06110	-0.758797
AT4G26540	-0.758699
AT1G62020	-0.758173
AT1G09280	-0.757971
AT4G08810	-0.756915
AT5G54290	-0.75612
AT5G01210	-0.756098
AT1G08230	-0.756031
AT2G31400	-0.755655
AT1G04400	-0.754873
AT3G48680	-0.754275
AT5G63940	-0.75421
AT5G47840	-0.753626
AT3G13224	-0.753598
AT5G16120	-0.753277
AT5G42950	-0.753176
AT2G42620	-0.752787
AT1G34430	-0.752642
AT1G07950	-0.750615
AT1G28960	-0.750112
AT1G28580	-0.74972
AT1G27640	-0.749282
AT1G13245	-0.749278
AT3G06850	-0.748918
AT2G02090	-0.747954
AT3G02630	-0.74789
AT4G26500	-0.747857
AT3G02900	-0.747107
AT3G04570	-0.746478
AT3G09250	-0.746262
AT3G56130	-0.746001
AT3G63215	-0.744866
AT3G13920	-0.74473
AT3G50820	-0.743969
AT3G46040	-0.743754
AT4G03030	-0.743524
AT4G27600	-0.742986
AT3G06483	-0.741722
AT4G26510	-0.741333
AT4G16190	-0.740943
AT1G48350	-0.740309
AT1G21680	-0.739227
ATCG00540	-0.738714
AT1G33170	-0.738511
AT5G58650	-0.73812
AT5G42080	-0.73795
AT4G28030	-0.736613
AT1G78630	-0.73651
AT3G56910	-0.735801
AT5G42390	-0.735742
AT1G72820	-0.735642
AT1G75350	-0.733996
AT3G55610	-0.733476
AT1G35620	-0.732005
AT3G14110	-0.731877
AT1G75690	-0.731816
AT2G25070	-0.731746
AT1G68560	-0.731646
AT2G47940	-0.731519
AT1G27650	-0.731229
AT3G41762	-0.731194
AT3G10230	-0.731077
AT2G07360	-0.73006
AT2G46220	-0.728815
AT1G16460	-0.728647
AT3G46510	-0.728591
AT2G02970	-0.7284
AT1G45165	-0.728167
AT3G24070	-0.726555
AT4G30950	-0.724838
AT1G75660	-0.724623
AT3G03710	-0.724455
AT4G19200	-0.723795
AT2G29660	-0.722948
AT2G41620	-0.722325
AT1G28120	-0.722279
AT5G16715	-0.721986
AT4G22360	-0.72039
AT1G34630	-0.72024
AT5G15260	-0.720219
AT2G04280	-0.719683
AT3G26618	-0.719632
AT5G02960	-0.719418
AT1G74720	-0.717979
AT1G34030	-0.717919
AT3G08740	-0.717861
AT3G62410	-0.717701
AT1G49510	-0.7174
AT3G56370	-0.716291
AT4G34860	-0.715955
AT1G47290	-0.715853
AT1G78270	-0.715478
AT1G60950	-0.715207
AT4G34670	-0.715144
AT1G20340	-0.713777
AT4G01800	-0.713372
AT4G38970	-0.713372
AT2G27960	-0.713246
AT2G22450	-0.713185
AT2G18280	-0.712948
AT1G74510	-0.712858
AT3G10250	-0.712562
AT3G47800	-0.71198
AT1G76990	-0.711778
AT1G02710	-0.711354
AT3G50500	-0.711283
AT2G23460	-0.711011
AT1G64040	-0.710711
AT1G15350	-0.710063
AT4G30200	-0.709731
AT1G13820	-0.709615
AT1G72040	-0.709401
AT3G47836	-0.70929
AT3G18520	-0.709017
AT1G50910	-0.708769
AT3G51980	-0.708508
AT2G42870	-0.708205
AT5G64420	-0.70757
AT1G51360	-0.707518
AT3G08530	-0.707476
AT2G41530	-0.706376
AT4G01050	-0.70574
AT1G04940	-0.704769
AT1G24040	-0.704138
AT1G29900	-0.704023
AT1G05840	-0.702589
AT1G22790	-0.702439
AT4G02990	-0.702333
AT3G19120	-0.701065
AT5G19500	-0.700676
AT3G61470	-0.70062
AT4G15150	-0.700541
AT5G65950	-0.699733
AT2G06520	-0.698638
AT5G46110	-0.698398
AT4G01690	-0.697778
AT2G26640	-0.697516
AT1G80680	-0.696835
AT2G25210	-0.695862
AT3G63540	-0.695145
AT1G62810	-0.694895
AT2G48070	-0.694768
AT5G43750	-0.694538
AT3G10020	-0.6941
AT1G51170	-0.693275
AT1G33780	-0.692234
AT2G25790	-0.692108
AT5G02090	-0.690947
AT4G02480	-0.690299
AT5G23140	-0.689391
AT1G69740	-0.6891
AT1G76460	-0.689025
AT4G27990	-0.68812
AT5G51545	-0.687888
AT1G72370	-0.687464
AT1G31910	-0.687183
AT5G39080	-0.686614
AT5G66880	-0.6861
AT5G56760	-0.685941
AT2G40760	-0.685631
AT1G08520	-0.685356
AT4G36780	-0.684774
AT5G38940	-0.684111
AT4G01330	-0.683953
AT2G35500	-0.683204
AT2G45680	-0.683179
AT1G60770	-0.68309
AT1G02305	-0.681897
AT2G30150	-0.681093
AT1G56220	-0.681064
AT5G16070	-0.680468
AT3G28710	-0.680272
AT3G47160	-0.679822
AT5G63850	-0.679508
AT5G64460	-0.679152
AT1G51200	-0.678099
AT1G71970	-0.677399
AT3G22070	-0.677063
AT1G11360	-0.676743
AT5G10330	-0.675706
AT4G13530	-0.675535
AT5G60660	-0.675413
AT1G31770	-0.675107
AT5G15780	-0.6749
AT1G49850	-0.67444
AT4G10340	-0.674362
AT3G54090	-0.673745
AT2G23130	-0.673119
ATCG00510	-0.673115
AT5G49665	-0.672344
AT4G26670	-0.672028
AT2G36400	-0.670634
AT4G25700	-0.670282
AT5G02380	-0.669691
AT5G11490	-0.669543
AT4G36900	-0.669345
AT5G35210	-0.668836
AT1G68590	-0.668667
AT2G44310	-0.668417
AT4G17560	-0.668317
ATCG01020	-0.667997
AT3G01310	-0.667101
AT1G21500	-0.667008
AT3G49910	-0.666803
AT3G14350	-0.666421
AT2G46490	-0.66508
AT5G54540	-0.665028
AT5G18380	-0.664787
AT1G47670	-0.664642
AT5G50920	-0.664321
AT2G42070	-0.66391
AT5G50320	-0.6636
AT3G52960	-0.663454
AT3G18190	-0.663369
AT1G01620	-0.663126
AT1G48410	-0.663117
AT5G36230	-0.661881
AT3G08010	-0.66142
AT3G04790	-0.660988
AT1G79560	-0.660756
AT1G07960	-0.660491
AT3G05350	-0.660255
ATCG00520	-0.660173
AT4G02440	-0.659572
AT1G49500	-0.659078
AT5G62910	-0.658687
AT2G45980	-0.658325
AT1G62390	-0.65822
AT5G22640	-0.657947
AT1G80380	-0.65765
AT5G61410	-0.655715
AT2G30160	-0.655595
AT1G56280	-0.655296
AT5G54080	-0.655026
AT1G12230	-0.654253
AT4G31780	-0.653811
AT1G23820	-0.653327
AT1G23740	-0.652998
AT5G16660	-0.652461
AT1G56180	-0.652077
AT4G28210	-0.652042
AT5G05100	-0.651516
AT3G25140	-0.651111
AT3G02340	-0.650918
AT3G48690	-0.650769
AT1G48300	-0.650393
AT5G45620	-0.64981
AT3G04610	-0.648725
AT5G13100	-0.648155
AT4G21150	-0.648059
AT5G01930	-0.647046
AT5G58220	-0.646578
AT3G22440	-0.645636
AT3G06190	-0.645462
AT2G39570	-0.645339
AT3G09500	-0.645172
AT2G43950	-0.64449
AT1G76920	-0.643331
AT5G11560	-0.643134
AT2G05310	-0.643065
AT3G10770	-0.642354
AT2G35780	-0.642075
AT4G25970	-0.641981
AT4G24800	-0.641741
AT1G50900	-0.641088
AT5G14260	-0.641054
AT1G14670	-0.638972
AT4G36800	-0.638284
AT5G60790	-0.637868
AT1G04510	-0.637527
AT1G76030	-0.637524
AT2G36145	-0.637503
AT3G50685	-0.637199
AT2G15090	-0.63644
AT1G10840	-0.633711
AT2G42590	-0.633519
AT1G30360	-0.632745
AT4G30920	-0.632502
AT1G15500	-0.631561
AT2G42890	-0.63142
AT3G27906	-0.631018
AT4G22750	-0.630982
AT5G21910	-0.630802
AT2G24270	-0.628605
AT3G13772	-0.628567
AT5G18110	-0.628491
AT4G29190	-0.628462
AT1G24881	-0.627357
AT1G60800	-0.627052
AT2G02080	-0.62685
AT3G17210	-0.626079
AT5G27840	-0.626071
AT1G06190	-0.624486
AT5G11580	-0.62428
AT3G13510	-0.623904
AT3G25660	-0.6236
AT1G73655	-0.623085
AT5G08280	-0.622619
AT5G51010	-0.622554
AT5G59440	-0.62148
AT2G44650	-0.621455
AT2G24090	-0.620904
AT1G24510	-0.620168
AT2G24820	-0.619496
AT2G40940	-0.619439
AT2G13660	-0.61918
AT1G31850	-0.619036
AT2G42810	-0.618999
AT1G62515	-0.618823
AT3G60750	-0.618485
AT4G29720	-0.616862
AT1G17220	-0.616573
AT1G18260	-0.61644
AT2G24790	-0.616061
AT5G19330	-0.615886
AT1G35420	-0.614538
ATCG00570	-0.614176
AT4G28660	-0.613637
AT4G05150	-0.613528
AT2G20860	-0.613405
AT2G39730	-0.612822
AT4G13250	-0.612327
AT3G21055	-0.611673
AT1G08210	-0.611628
AT1G15380	-0.611465
AT1G08640	-0.610839
AT1G14700	-0.610659
AT3G47520	-0.6105
AT2G04240	-0.610258
AT2G45740	-0.609231
AT2G25080	-0.608406
AT4G34260	-0.608354
AT4G15390	-0.608305
AT4G37930	-0.607728
AT3G26030	-0.60753
AT1G74910	-0.607489
AT2G22230	-0.607327
AT1G35680	-0.607272
AT1G26150	-0.606805
AT1G10960	-0.605522
ATCG00770	-0.604818
AT5G64270	-0.604655
AT3G51820	-0.604247
AT1G49660	-0.603736
AT3G58500	-0.603692
AT3G02770	-0.603529
AT3G44260	-0.603326
AT3G42170	-0.603061
AT3G09220	-0.60226
AT4G11240	-0.602227
AT3G57290	-0.601845
AT2G39140	-0.601765
AT1G71730	-0.601501
AT1G35580	-0.600869
AT1G52720	-0.600764
AT2G22670	-0.600454
AT1G74260	-0.599239
AT5G08050	-0.598891
AT1G32360	-0.59754
AT1G75680	-0.597111
AT5G15410	-0.59587
AT2G05620	-0.595533
AT4G12040	-0.595404
AT5G22770	-0.595218
AT5G44790	-0.593706
AT1G78040	-0.592806
AT4G36130	-0.591597
AT2G24290	-0.591565
AT2G40815	-0.591051
AT5G26260	-0.590775
AT3G29575	-0.590682
ATCG00740	-0.590407
AT4G28260	-0.5902
AT5G14800	-0.589752
AT5G41700	-0.588895
AT5G43460	-0.588396
ATCG00360	-0.588247
AT4G16983	-0.587386
AT4G31985	-0.5868
AT5G64090	-0.586657
AT3G50000	-0.586362
AT4G15000	-0.58589
AT3G07680	-0.58563
AT3G11945	-0.585605
AT1G16920	-0.58517
AT5G24020	-0.585046
AT2G42210	-0.584235
AT1G27450	0.584847
AT4G36380	0.585515
AT1G77770	0.586042
AT2G47470	0.58621
AT3G56360	0.586474
AT3G52990	0.586705
AT1G14570	0.587242
AT3G27060	0.588338
AT5G43320	0.589822
AT3G11820	0.590219
AT2G22170	0.590518
AT5G09620	0.590575
AT5G19590	0.590832
AT5G09880	0.590985
AT2G38080	0.591845
AT1G20560	0.592274
AT4G38710	0.592463
AT1G70780	0.594763
AT5G50810	0.59594
AT2G39700	0.596214
AT2G27080	0.596259
AT3G13060	0.597098
AT2G17710	0.59766
AT1G67325	0.598546
AT4G18070	0.598734
AT1G28280	0.599195
AT4G26230	0.600201
AT3G07910	0.600318
AT4G21660	0.600348
AT3G47670	0.60036
AT4G27780	0.600479
AT5G03040	0.60143
AT5G17640	0.601453
AT1G02140	0.601516
AT2G30410	0.601971
AT3G24480	0.603582
AT1G30970	0.604699
AT1G14610	0.604862
AT3G46010	0.605449
AT4G35850	0.606063
AT3G60450	0.60733
AT4G34555	0.60773
AT1G32580	0.608195
AT4G20830	0.609431
AT5G48545	0.610742
AT1G79940	0.61094
AT1G21313	0.611318
AT1G20840	0.611544
AT4G27500	0.611898
AT1G17290	0.612322
AT5G04280	0.612924
AT5G25270	0.613927
AT3G10527	0.614139
AT2G39870	0.614434
AT5G42570	0.614579
AT4G13850	0.614601
AT5G47180	0.61461
AT3G05220	0.615412
AT4G22310	0.615412
AT1G45000	0.615899
AT5G17550	0.616343
AT3G07780	0.616409
AT5G60640	0.617488
AT5G03290	0.617615
AT3G24520	0.618129
AT4G31300	0.619644
AT1G45130	0.619993
AT2G39970	0.619995
AT4G35785	0.620118
AT3G44310	0.620174
AT4G35580	0.620926
AT3G43810	0.621042
AT5G59010	0.621916
AT1G01610	0.622705
AT1G54520	0.623597
AT2G35750	0.624151
AT5G54760	0.624249
AT5G66510	0.624565
AT1G18890	0.624603
AT2G41231	0.625467
AT1G62780	0.625473
AT1G78570	0.626225
AT1G51540	0.626656
AT1G66240	0.627499
AT5G39580	0.627576
AT3G12700	0.627724
AT3G51270	0.628217
AT3G17440	0.628255
AT2G20370	0.628464
AT1G19910	0.63101
AT5G37780	0.631265
AT4G25230	0.632314
AT5G60160	0.632357
AT5G64370	0.633159
AT1G28135	0.633918
AT5G55850	0.634179
AT1G79790	0.63484
AT3G61820	0.634982
AT1G51500	0.635312
AT1G26340	0.635696
AT4G32270	0.636391
AT3G62020	0.637842
AT4G23690	0.638544
AT1G33470	0.63879
AT1G53500	0.639923
AT4G23015	0.640288
AT1G63940	0.640309
AT1G52980	0.640323
AT3G16440	0.640572
AT4G29410	0.640593
AT2G40510	0.64107
AT1G34020	0.6411
AT2G01340	0.641787
AT5G14640	0.643122
AT1G53180	0.643431
AT5G51940	0.64368
AT1G75990	0.643897
AT4G29010	0.644692
AT3G49100	0.645105
AT3G55960	0.645442
AT3G09300	0.645528
AT3G06170	0.645587
AT4G09720	0.646906
AT1G70340	0.646909
AT4G13100	0.646972
AT3G23820	0.648369
AT2G05520	0.649275
AT2G23980	0.6493
AT3G59660	0.649902
AT3G45600	0.650739
AT1G55265	0.650752
AT2G33845	0.651007
AT4G20835	0.652225
AT2G36530	0.652548
AT4G30660	0.652556
AT5G25540	0.653454
AT5G43280	0.653587
AT5G20885	0.654701
AT1G49300	0.654823
AT1G67060	0.654932
AT1G21670	0.655067
AT1G02090	0.655587
AT4G17830	0.655813
AT3G48880	0.65642
AT4G33360	0.657941
AT3G25585	0.65848
AT4G23010	0.658802
AT1G51510	0.659617
AT3G27190	0.659866
AT2G41650	0.659916
AT3G11280	0.66028
AT3G18165	0.661067
AT2G42900	0.661766
AT5G11760	0.661891
AT2G30870	0.662208
AT4G29810	0.66259
AT1G04985	0.663049
AT2G35410	0.66349
AT3G23620	0.664112
AT1G75710	0.665225
AT5G13330	0.665343
AT1G48480	0.665878
AT5G45410	0.666
AT4G16442	0.666125
AT1G32130	0.666855
AT1G79530	0.666874
AT4G17280	0.66729
AT3G49390	0.667542
AT2G44430	0.667872
AT2G44520	0.668652
AT5G06110	0.668716
AT5G58070	0.669103
AT1G76880	0.670165
AT2G37710	0.670874
ATCG00340	0.670883
AT3G54580	0.671921
AT3G49560	0.672139
AT5G10060	0.672494
AT4G25210	0.67281
AT2G01850	0.672902
AT4G25630	0.673044
AT3G13445	0.673758
AT1G60680	0.675125
AT5G65390	0.675596
AT2G25964	0.675614
AT3G57520	0.67582
AT4G20390	0.675959
AT4G32040	0.676386
AT4G25030	0.677221
AT3G08520	0.677276
AT2G21250	0.677436
AT1G36730	0.677474
AT3G01100	0.678117
AT3G58600	0.678771
AT1G31817	0.678833
AT4G36960	0.679729
AT1G01710	0.679864
AT3G55410	0.681104
AT2G16740	0.681242
AT3G26720	0.681844
AT3G50830	0.682047
AT3G13610	0.682369
AT5G18150	0.682372
AT4G19810	0.682521
AT1G14210	0.682866
AT1G35510	0.684379
AT1G69450	0.685478
AT3G57650	0.685488
AT1G07090	0.685733
AT3G45240	0.685837
AT1G68300	0.686076
AT2G19740	0.687175
AT5G12470	0.687376
AT2G01690	0.68759
ATCG00490	0.688203
AT1G43790	0.68832
AT2G22720	0.688323
AT5G20190	0.688407
AT5G47540	0.688664
AT3G16780	0.688758
AT1G25350	0.688829
AT5G43760	0.689297
AT3G55010	0.69027
AT5G60360	0.690285
AT1G78080	0.690433
AT1G77080	0.690809
AT2G34630	0.690847
AT1G05940	0.69092
AT1G33970	0.691221
AT1G60900	0.69181
AT5G35200	0.692468
AT1G07780	0.693011
AT1G06070	0.693741
AT5G19900	0.694355
AT1G16300	0.694579
AT4G24190	0.694639
AT3G24120	0.695139
AT2G45990	0.695182
AT1G10890	0.695891
AT4G00030	0.695914
AT4G24130	0.696011
AT1G02335	0.696645
AT2G44790	0.696846
AT5G03150	0.696876
AT1G25380	0.697037
AT3G51130	0.697283
AT4G26640	0.698028
AT5G42990	0.698068
AT1G03970	0.698261
AT2G36580	0.699525
AT4G18040	0.700109
AT5G02890	0.700358
AT1G59710	0.70052
AT1G24560	0.700702
AT5G43600	0.700808
AT3G58660	0.701318
AT5G07470	0.701408
AT3G13230	0.701772
AT1G32700	0.701828
[truncated: 3,154 more rows]
