# Supplementary material for: Hydrogen peroxide positively regulates brassinosteroid signaling through oxidation of the BRASSINAZOLE-RESISTANT1 transcription factor
Source: Nat Commun. 2018 Mar 14;9:1063. doi: 10.1038/s41467-018-03463-x (PMC5852159; doi:10.1038/s41467-018-03463-x)
Supplement: Supplementary file 7 — Supplementary Data 4 [file 41467_2018_3463_MOESM7_ESM.xlsx]

## Sheet: Data 4_DPI_BZR1
Supplementary Data 4. DPI affected genes in bzr1-1D background. Seedlings of bzr1-1D were grown on the medium containing 2 µM PPZ and/or 1 µM DPI for 5 days in the dark for RNA-Seq analysis. Differentially expressed genes between DPI treatment or no treatment were defined by a 1.5-fold expression difference with a possibility >0.8.
Genes	Log2 Ratio(bzr1-1D DPI+/-)
AT1G32350	9.00749
AT2G07617	8.44156
AT5G09570	7.27798
AT5G54550	6.71577
AT2G04070	6.39764
AT2G42065	5.88827
AT1G05680	5.62783
AT2G18190	5.6156
AT2G20800	5.5786
AT5G54450	5.50918
AT1G08090	5.3779
AT1G48660	5.25582
AT2G03130	5.24908
AT3G54530	5.15736
AT3G58150	5.11991
AT4G08620	5.0601
AT1G56650	4.93215
AT5G62210	4.92161
AT5G52940	4.9155
AT1G07180	4.89789
AT2G47520	4.71847
AT5G52930	4.7158
AT2G04040	4.68666
AT1G26240	4.68523
AT4G12735	4.6547
AT5G13210	4.55753
AT5G54560	4.53687
AT1G49150	4.51442
AT5G24640	4.49659
AT2G28815	4.4912
AT5G13930	4.43247
AT4G14690	4.39649
AT1G24095	4.36053
AT1G64900	4.34802
AT5G48490	4.29278
AT5G43450	4.29108
AT2G40330	4.28336
AT1G10875	4.21563
AT2G04050	4.20087
AT5G08640	4.18462
AT3G54520	4.05152
AT3G21720	4.03937
AT3G01600	4.02292
AT3G51240	4.01319
AT1G69880	4
AT3G22840	3.95683
AT2G36800	3.95308
AT5G37490	3.93715
AT1G12064	3.9207
AT4G37030	3.91761
AT2G44460	3.9119
AT1G17180	3.83698
AT5G38430	3.83053
AT4G08555	3.83007
AT4G37370	3.71445
AT2G03760	3.69641
AT2G32020	3.69545
AT4G26200	3.66327
AT5G26220	3.6095
AT5G48880	3.58402
AT5G33355	3.56775
AT3G21080	3.50446
AT1G65060	3.44708
AT2G41730	3.44095
AT5G54100	3.42749
AT2G21640	3.35273
AT3G48700	3.33983
AT2G18193	3.27345
AT3G49580	3.27125
ATMG01350	3.2709
AT5G48430	3.20597
AT1G02520	3.17442
AT2G23170	3.14826
AT2G47010	3.11807
ATCG00600	3.08291
AT1G64220	3.05661
AT5G42830	3.05501
AT4G16240	3.02377
AT1G43910	2.98993
AT4G33070	2.98934
AT2G03230	2.98034
AT4G28780	2.96767
AT4G20240	2.95087
AT3G14210	2.93161
ATCG00070	2.92786
AT3G49320	2.90932
AT4G15620	2.909
AT1G80130	2.89841
AT2G38823	2.89605
AT1G17170	2.87958
AT1G71520	2.86305
AT2G16060	2.83092
AT4G26390	2.81844
AT1G32900	2.80311
AT1G05675	2.73791
ATMG00530	2.73529
AT3G25250	2.7082
AT1G69930	2.68539
AT3G28580	2.64568
AT5G60730	2.62061
AT5G49330	2.6009
AT3G01500	2.59181
AT5G22800	2.5809
AT5G03860	2.56576
AT2G36145	2.55244
AT1G02850	2.54442
AT3G10930	2.54382
AT3G22370	2.52228
ATCG00590	2.50169
AT4G39740	2.49288
AT2G20720	2.4544
AT3G11050	2.44937
AT2G43140	2.43722
AT1G26250	2.43574
AT1G18320	2.4292
AT4G28660	2.41611
AT5G05270	2.41357
AT1G72940	2.41031
AT2G35480	2.40718
AT3G26830	2.38371
AT5G61490	2.36871
ATCG00210	2.36714
ATMG00690	2.36638
AT5G23060	2.36631
ATCG00080	2.35876
AT1G69870	2.33599
AT1G29910	2.33553
AT5G36120	2.33503
AT1G03106	2.33336
AT1G02620	2.31114
AT1G29920	2.30652
AT4G21680	2.28894
AT1G01480	2.28716
AT1G26255	2.28203
AT1G03660	2.28011
AT1G29930	2.26999
AT1G56050	2.23579
AT1G54010	2.22422
AT4G03210	2.2241
AT5G19550	2.2087
AT2G07715	2.2064
AT5G38900	2.20448
AT3G55120	2.19965
AT3G63160	2.19049
AT3G04290	2.1827
AT1G33110	2.18107
AT1G60750	2.18033
AT5G27290	2.17541
AT1G29110	2.17223
AT3G14900	2.16308
AT1G52230	2.15069
AT4G30650	2.14484
AT1G57770	2.14358
AT1G76080	2.13895
AT3G04120	2.13298
AT1G52240	2.12477
AT2G36885	2.12197
AT1G21500	2.11777
AT2G07718	2.09263
AT1G64940	2.0869
AT3G52960	2.08445
AT5G15720	2.08438
AT3G52390	2.07629
AT1G03630	2.07111
ATMG00660	2.06398
AT3G15534	2.06278
AT2G07776	2.0587
AT1G76930	2.05819
AT3G13080	2.0447
AT1G10170	2.04164
AT4G34290	2.03677
ATMG00670	2.03275
AT2G34060	2.02984
AT2G34620	2.02968
AT1G30380	2.02468
AT1G21520	2.01516
AT5G23310	2.01508
AT1G44890	2.01487
AT1G74730	2.01027
AT5G12860	2.00921
AT1G09340	2.00864
AT3G22310	2.00853
AT3G16250	1.99648
AT3G22800	1.99158
AT1G72330	1.99031
AT3G26060	1.99004
AT3G59250	1.98793
AT3G06730	1.98642
AT2G05070	1.98482
AT1G76680	1.98125
AT5G51440	1.97982
AT3G53900	1.97249
AT3G04790	1.96958
AT5G55620	1.96538
AT5G39050	1.96035
AT4G27440	1.95799
AT5G62480	1.95636
AT2G33180	1.95566
AT1G32870	1.94124
AT3G63140	1.93952
AT5G16930	1.93899
AT5G51830	1.93799
AT3G13470	1.93717
AT2G16570	1.93693
ATMG00090	1.93594
AT1G56430	1.93172
AT3G62030	1.9291
AT3G22120	1.92533
AT1G64950	1.92355
ATMG00285	1.90881
AT3G13432	1.9088
AT3G27280	1.90733
AT3G48250	1.90632
AT5G51100	1.90627
AT3G23570	1.89842
AT1G76520	1.89477
AT4G34950	1.89254
AT1G14345	1.88958
AT1G23100	1.887
AT1G72610	1.8866
AT4G37910	1.87916
AT1G13270	1.87553
AT1G26770	1.87493
AT5G44567	1.86974
AT1G30530	1.86851
ATMG00060	1.86764
AT3G05600	1.86326
AT5G09420	1.85886
AT1G44575	1.85437
AT3G10110	1.85201
ATMG00513	1.84925
AT5G48850	1.84779
AT4G15975	1.84627
AT3G59400	1.84457
AT3G46080	1.84437
AT4G28210	1.84096
ATCG00020	1.83985
AT4G12495	1.83252
AT5G18660	1.83149
AT3G03060	1.83149
AT1G05060	1.83011
AT5G21430	1.8298
ATMG00520	1.82814
AT1G75270	1.82646
AT5G06550	1.82559
AT4G25100	1.82454
AT5G59070	1.82356
AT2G47590	1.8231
AT5G56090	1.82258
AT5G63310	1.82152
AT3G61870	1.8163
AT4G27585	1.80908
AT1G72600	1.8086
AT2G07655	1.80802
AT3G10840	1.8053
AT2G07665	1.80494
AT5G38410	1.80002
AT3G08590	1.79524
AT2G02850	1.79365
AT3G25719	1.78904
AT2G15490	1.78268
AT5G15960	1.77396
AT3G07430	1.77385
AT1G32940	1.77223
AT5G14730	1.76628
AT4G25110	1.76203
AT3G50930	1.76138
AT5G13490	1.75667
AT1G43605	1.75532
AT5G48300	1.75369
AT3G43580	1.75241
AT2G44040	1.7522
AT3G52380	1.75186
AT4G28750	1.75026
AT2G04530	1.74179
AT2G07641	1.7415
AT2G47890	1.74053
AT1G61800	1.74001
AT1G55670	1.73759
ATCG00690	1.73509
AT4G08870	1.73484
AT4G12800	1.73461
ATMG00516	1.73076
AT5G54770	1.72264
AT1G54120	1.71546
AT3G15030	1.71438
AT5G57390	1.71333
AT5G05740	1.71318
AT3G55620	1.7066
AT5G59500	1.70483
AT4G24110	1.70443
AT5G58250	1.70314
AT5G45380	1.69854
AT4G05020	1.69603
AT1G15820	1.69001
AT5G55280	1.69
ATMG00070	1.68632
AT1G60730	1.67873
AT5G19730	1.67785
AT3G02730	1.67713
AT5G08260	1.67412
AT1G33265	1.67354
AT5G38420	1.67281
AT4G25630	1.67265
AT5G24850	1.66905
AT1G79850	1.66871
AT5G37500	1.66825
AT2G07835	1.66633
AT2G28000	1.66346
AT3G18250	1.66239
AT4G25050	1.66186
AT2G37660	1.65893
AT3G55440	1.65612
AT3G59140	1.65051
AT3G21690	1.64371
AT1G03320	1.63996
AT2G01023	1.63739
AT5G36925	1.6361
AT3G29250	1.63487
AT1G19150	1.6348
AT2G07739	1.63401
AT2G34260	1.63382
AT2G12905	1.62993
AT2G15000	1.62617
AT1G78340	1.62559
AT5G03800	1.6244
AT5G15090	1.62269
AT3G63380	1.62018
AT3G27690	1.6124
AT5G19440	1.60835
ATMG01330	1.60773
AT2G38110	1.6071
AT4G10340	1.60532
ATCG00350	1.60507
AT4G38970	1.60324
AT4G01150	1.59787
AT4G13510	1.59607
AT4G21280	1.59487
AT3G53232	1.59374
AT3G56070	1.59369
ATCG00710	1.59333
AT3G12145	1.592
ATCG00490	1.5906
AT2G42130	1.59051
AT1G33600	1.58733
AT2G46495	1.58587
AT4G39210	1.58455
AT5G62840	1.58176
AT2G23670	1.58065
AT1G12900	1.57908
AT2G07708	1.57866
AT1G60960	1.57759
AT3G47380	1.57755
AT1G72900	1.57685
AT2G05100	1.57368
AT3G50685	1.57273
AT3G22850	1.57178
AT2G41950	1.57049
AT1G05300	1.56975
AT5G54270	1.56961
AT5G54190	1.5665
AT5G17050	1.56636
ATCG00340	1.56539
AT3G49570	1.56452
AT5G61030	1.56233
AT4G36910	1.56176
AT2G20570	1.56154
AT2G46650	1.5611
AT3G24000	1.56037
AT3G06530	1.55998
AT4G28755	1.55875
AT5G45680	1.55744
AT4G27160	1.55614
ATCG00040	1.55324
AT1G23730	1.55263
AT1G55673	1.55247
AT1G77490	1.55192
AT4G18480	1.55079
AT4G20360	1.547
AT3G59820	1.54652
AT2G04030	1.54618
AT5G42070	1.54321
AT1G74750	1.54283
AT5G40420	1.54266
AT1G79560	1.54206
AT4G17600	1.53701
AT1G04940	1.5347
AT2G37690	1.53253
AT1G15140	1.52854
AT5G61520	1.52727
AT1G10270	1.52478
AT4G33010	1.52423
AT3G48730	1.52134
AT3G25700	1.52019
AT1G43560	1.51648
AT1G03310	1.51562
AT1G09900	1.51336
AT3G51820	1.51333
AT1G27730	1.51323
AT5G11450	1.51321
AT1G64150	1.51254
AT1G75690	1.51074
AT2G38540	1.51021
AT1G76600	1.5055
AT3G21055	1.50371
AT3G45730	1.5035
AT1G35560	1.50295
AT4G02930	1.50168
AT3G21351	1.50046
AT3G22125	1.49979
ATCG00360	1.49949
AT5G13630	1.49941
AT1G48570	1.49932
AT5G22140	1.49897
AT3G53460	1.49673
AT1G18970	1.493
AT1G42970	1.49087
AT4G16540	1.48763
AT3G18890	1.48024
AT1G32990	1.47899
AT5G47455	1.47855
AT5G64080	1.47842
AT1G60950	1.47403
AT4G27170	1.47162
AT5G55200	1.46909
AT3G28460	1.46748
AT4G34135	1.46591
AT1G05560	1.46427
AT2G15480	1.4634
AT1G67740	1.46332
AT5G13750	1.46237
AT3G09270	1.46086
ATMG00580	1.45893
AT4G21990	1.45829
AT1G32550	1.45781
AT4G30140	1.45702
AT4G00620	1.45585
AT1G17960	1.45449
AT2G23130	1.45372
AT2G36530	1.45249
AT2G32270	1.45207
AT1G25025	1.45046
AT1G25112	1.45046
AT2G30140	1.45003
AT1G10970	1.44874
AT3G53560	1.44754
AT4G33520	1.44732
AT2G35500	1.44711
AT5G23190	1.4468
AT1G29070	1.44679
AT5G05580	1.44647
AT3G04650	1.44501
AT4G23940	1.44486
AT5G43330	1.44437
AT5G03030	1.44094
AT2G21330	1.44043
AT2G12190	1.43942
AT2G02740	1.43935
AT4G02770	1.43926
AT2G37890	1.43555
ATCG00730	1.43144
AT5G22145	1.4309
AT1G32220	1.42833
AT4G24280	1.42612
AT1G08380	1.42521
AT3G27180	1.42493
AT5G53420	1.42375
AT1G18060	1.42263
AT3G63510	1.41975
ATMG00180	1.4186
AT1G03880	1.41812
AT2G21130	1.41793
AT2G30695	1.41736
AT3G41762	1.41403
AT3G25610	1.41221
AT2G36460	1.40697
AT5G40950	1.405
AT3G05625	1.40453
AT2G42770	1.40408
AT3G07390	1.40157
AT4G34200	1.39979
AT3G22142	1.39957
AT5G26860	1.39894
ATMG00050	1.3981
AT2G44920	1.3974
AT3G23940	1.39663
AT1G79470	1.39568
AT2G36870	1.39529
AT5G17870	1.39402
AT5G19750	1.39394
AT4G34190	1.39375
AT1G27480	1.39369
AT2G36790	1.39219
AT3G10520	1.39207
AT1G69200	1.39087
AT1G20340	1.38914
AT5G13510	1.38856
AT1G15930	1.38759
AT4G18810	1.38731
AT5G20740	1.38713
AT1G48460	1.38655
AT1G69740	1.38232
AT4G25130	1.38157
AT5G28500	1.38129
AT3G61100	1.3807
AT3G63410	1.3797
AT1G79410	1.37868
AT4G27940	1.37674
AT3G15110	1.37643
AT1G52220	1.37356
AT1G19670	1.37253
AT1G10522	1.37172
AT5G54600	1.37132
AT2G42220	1.37128
AT1G60600	1.37113
AT2G33210	1.37056
AT2G14880	1.36901
ATCG00120	1.36756
AT2G20585	1.36675
AT3G12780	1.36658
AT2G24090	1.36546
AT1G18850	1.36515
AT4G16390	1.36485
AT5G20630	1.36456
AT4G13850	1.36407
AT5G26800	1.36396
AT3G15360	1.36349
AT3G59890	1.36243
AT1G80640	1.36056
AT1G53230	1.35869
ATMG00640	1.35768
AT2G39730	1.35763
AT3G12930	1.35643
AT4G27520	1.35631
AT5G07020	1.35536
AT4G26520	1.35525
AT1G15980	1.35381
AT5G49215	1.35103
AT5G02050	1.34876
AT2G30570	1.34728
AT5G38890	1.34451
AT4G26370	1.34433
AT5G40770	1.34412
AT4G19400	1.34043
AT1G55490	1.33999
AT1G45474	1.33883
AT3G54820	1.33789
AT4G23250	1.33531
AT5G36700	1.33512
AT5G58210	1.33398
AT4G12470	1.33059
AT2G40690	1.32846
AT3G49240	1.32679
AT5G06290	1.3254
AT1G17650	1.32381
AT3G47650	1.3233
ATMG00080	1.32321
ATCG00700	1.32207
AT1G54780	1.32082
AT2G32220	1.32049
AT5G63570	1.31782
AT5G63420	1.31761
AT3G48420	1.31615
AT5G20720	1.31606
AT5G14660	1.31595
AT3G52930	1.31538
AT5G45930	1.31486
AT2G01290	1.31456
AT4G24750	1.31448
AT2G47840	1.3124
AT5G65010	1.31153
AT2G32230	1.31143
AT3G59780	1.31103
AT2G39140	1.30814
AT4G27700	1.30759
AT1G80480	1.30753
AT1G71260	1.30674
AT4G31810	1.30656
AT2G38695	1.30482
AT1G15440	1.30397
AT1G14030	1.30321
AT3G23400	1.30304
AT1G03680	1.29817
AT3G05360	1.29677
AT3G17170	1.29467
AT2G22330	1.29314
AT1G03130	1.29156
AT3G03600	1.28903
AT3G04550	1.28778
AT5G08610	1.28575
AT5G38290	1.28544
AT1G31330	1.28293
AT2G38310	1.28038
AT5G56630	1.28015
AT2G31060	1.27937
ATCG00720	1.27714
AT1G35230	1.27565
AT3G50820	1.27542
AT1G14410	1.27467
AT4G02790	1.27327
AT2G34430	1.27063
AT1G76100	1.27061
AT4G09010	1.26959
AT3G45050	1.26813
AT1G15500	1.26751
AT5G30510	1.26723
AT2G07706	1.26579
AT3G10690	1.26564
AT5G59250	1.26265
AT1G49380	1.2607
AT3G61770	1.25993
AT3G23830	1.25917
AT2G47000	1.2584
AT3G63490	1.25824
AT1G62290	1.25823
ATMG00650	1.25807
AT5G08410	1.25617
ATMG00510	1.25506
AT4G09650	1.25315
AT3G29230	1.25274
AT2G07725	1.25251
AT4G22530	1.25229
AT4G12600	1.25014
AT1G56320	1.2495
AT1G09800	1.24937
AT2G26560	1.24903
AT5G02890	1.24732
AT3G26570	1.24685
AT5G49910	1.24685
AT5G21280	1.24442
AT1G78460	1.24378
AT5G45390	1.24281
AT3G14930	1.24176
AT3G24770	1.24112
AT1G74010	1.24055
AT5G23300	1.23938
AT3G44020	1.23913
AT1G50250	1.23882
AT3G15190	1.23724
AT3G03270	1.2367
AT2G06520	1.23518
AT1G71880	1.23339
AT2G21860	1.23303
AT2G43780	1.23222
AT3G51600	1.23153
AT3G54890	1.23013
AT2G29490	1.22688
AT4G39980	1.22665
AT5G46580	1.22578
AT1G49750	1.22492
AT2G18370	1.22483
AT1G62780	1.22476
AT3G25660	1.22334
AT5G09590	1.22239
AT3G05400	1.22215
AT4G39950	1.21887
ATCG00330	1.21793
AT3G02240	1.21771
AT5G44550	1.21708
AT5G20935	1.21677
AT1G52510	1.2166
AT1G59990	1.21509
AT5G17010	1.21498
AT5G58860	1.21409
AT4G01870	1.21336
AT1G62180	1.2118
AT3G26710	1.21038
AT2G28630	1.20677
AT2G44640	1.20674
ATCG00520	1.20451
AT1G66580	1.2043
AT1G66430	1.20293
AT1G14300	1.20279
AT1G48630	1.20218
AT5G27760	1.19979
AT5G08280	1.19929
AT4G37510	1.19916
AT2G39650	1.19832
AT3G52180	1.19788
AT1G50910	1.19737
AT3G11090	1.19591
AT5G49480	1.19487
AT1G60850	1.19385
AT4G24660	1.1933
AT4G36680	1.18934
AT5G02380	1.18776
AT3G50350	1.18678
AT1G78380	1.18575
AT2G01008	1.18571
AT3G08770	1.18563
AT1G10370	1.18563
AT4G13180	1.18535
AT5G50250	1.18478
AT5G23820	1.18421
AT5G40850	1.18351
AT4G03320	1.1814
AT2G47020	1.18005
AT5G01590	1.17912
AT3G47520	1.17608
AT1G63940	1.17571
AT3G11630	1.17543
AT4G24570	1.17523
AT5G64860	1.17517
AT4G09510	1.17241
AT3G26340	1.1723
AT5G15320	1.17214
AT3G02830	1.17212
ATCG00660	1.17111
ATMG01090	1.17072
AT5G09270	1.16998
AT1G10830	1.16978
AT5G66985	1.16816
AT2G34660	1.1669
AT1G66820	1.16657
AT5G14570	1.16506
AT1G64190	1.16481
AT2G46820	1.16473
AT5G13580	1.16459
AT5G01410	1.16329
AT1G74070	1.16133
AT1G11870	1.15903
AT3G59930	1.1583
AT1G28360	1.15671
AT3G47980	1.15493
AT5G66480	1.15411
AT1G48355	1.15262
AT1G68590	1.15179
AT2G47450	1.15167
ATCG01080	1.15054
AT1G15170	1.14958
AT1G58150	1.14914
AT5G46800	1.14903
AT5G38940	1.14861
AT1G56190	1.14742
ATCG00130	1.14651
AT3G27830	1.14592
AT5G17520	1.14441
AT1G21350	1.14419
AT5G57220	1.1419
AT1G22750	1.1417
AT1G77670	1.14142
AT3G46740	1.14073
AT5G51110	1.14014
AT5G43750	1.13966
AT1G23740	1.13944
AT5G39830	1.13899
AT1G77640	1.13868
AT3G11510	1.13783
AT4G08390	1.13739
AT2G07727	1.13566
AT2G07627	1.13484
AT2G23350	1.13464
AT1G53645	1.13429
AT4G29030	1.13399
ATCG01060	1.13325
AT4G00810	1.13289
AT3G10050	1.13214
AT5G13900	1.13209
AT3G03920	1.13177
AT4G11010	1.13103
AT2G38860	1.12973
AT1G02705	1.12967
AT4G37930	1.12842
AT5G55510	1.1266
AT5G64290	1.12657
AT2G27380	1.12639
AT2G47940	1.12631
AT1G72680	1.12608
AT2G25830	1.12521
AT3G44750	1.12477
AT1G12800	1.12425
AT2G44050	1.12416
AT5G48830	1.12386
AT3G46780	1.12335
AT2G28930	1.12291
AT1G35516	1.12272
AT3G15352	1.1227
AT2G35410	1.12261
AT1G20020	1.12254
AT4G13390	1.12005
AT5G01040	1.11938
AT3G51140	1.11884
AT3G57560	1.11836
AT4G00490	1.1178
AT3G19170	1.11724
AT1G48030	1.11661
AT1G78370	1.10997
AT5G55710	1.10922
AT3G55010	1.10834
AT1G50900	1.10787
AT3G56910	1.10586
AT2G48070	1.10506
AT3G63170	1.10459
AT2G45710	1.10358
AT5G54390	1.10323
AT1G28570	1.1032
AT3G10500	1.10309
AT2G26930	1.09956
AT4G20440	1.09935
AT1G48350	1.09905
AT4G02940	1.09848
AT4G02700	1.09735
AT1G63610	1.09716
AT5G08690	1.09663
AT4G33350	1.09559
AT4G18520	1.09517
AT2G05710	1.09328
AT2G21530	1.09285
AT4G15760	1.09259
AT2G28790	1.09242
AT4G38370	1.09211
AT5G42765	1.08999
AT4G27657	1.08962
AT1G06690	1.0888
AT5G14320	1.08855
AT4G30950	1.08853
AT4G21770	1.08732
AT5G02590	1.08716
AT4G17260	1.08697
AT2G33460	1.08613
AT4G21210	1.08522
AT1G72040	1.0849
AT4G02280	1.0838
AT5G13400	1.08212
AT2G33380	1.08168
AT3G53230	1.08056
AT3G54090	1.07813
AT4G00370	1.07701
AT3G11945	1.07666
AT5G04140	1.07626
AT4G34265	1.07623
AT5G62220	1.07622
AT1G74790	1.07576
AT1G69920	1.07576
AT1G09795	1.07557
AT2G40840	1.07553
AT2G44650	1.0751
AT1G33590	1.07212
AT4G39940	1.07161
AT2G33450	1.07122
AT1G14870	1.06943
AT1G25440	1.0685
AT1G54730	1.06831
AT4G00165	1.06764
AT3G58610	1.06668
AT4G28510	1.06648
AT5G52650	1.06636
AT3G52750	1.06623
ATCG00380	1.06573
AT2G25840	1.06561
AT2G21170	1.06493
AT5G13280	1.06394
AT3G54210	1.0619
AT3G53870	1.06097
AT5G17380	1.06092
AT3G60750	1.06052
AT4G20020	1.06041
AT5G27850	1.0592
AT4G34740	1.05638
AT3G13330	1.0562
AT3G21750	1.05383
AT3G13120	1.05255
AT3G17611	1.05149
AT3G49670	1.05019
AT1G55850	1.04966
AT3G09200	1.04889
AT2G38940	1.04817
AT1G24530	1.04716
AT5G47190	1.04498
AT4G18730	1.04466
ATCG00160	1.04385
AT5G59820	1.04379
AT5G24314	1.04313
AT3G57610	1.04098
AT4G28450	1.0394
AT5G66190	1.03931
AT1G01970	1.03898
AT3G13180	1.03873
AT3G60620	1.03855
AT4G15770	1.03851
AT4G33760	1.03791
AT3G50760	1.0374
AT5G01920	1.0374
ATCG01070	1.03683
AT5G42480	1.0367
AT5G43170	1.03579
AT4G22710	1.03558
AT1G08640	1.03469
ATCG00650	1.03382
AT1G44920	1.03113
AT3G16130	1.03089
AT1G32540	1.03031
AT2G18020	1.03018
AT3G47833	1.02818
AT4G19710	1.02796
AT2G17670	1.02695
AT4G05390	1.02598
AT2G39470	1.02326
AT1G58290	1.02309
AT3G56940	1.02202
AT4G16400	1.02095
AT2G20690	1.02041
AT5G18570	1.02035
AT3G48110	1.01956
AT3G44320	1.01881
AT3G15520	1.01744
AT1G14060	1.01731
ATMG01360	1.01672
AT1G51310	1.01672
AT2G18900	1.01657
AT1G49410	1.01605
AT2G36570	1.01565
AT1G28600	1.01523
AT5G20180	1.01514
AT5G17560	1.01479
AT5G06860	1.01381
AT3G59410	1.01111
AT4G16410	1.00999
AT1G63660	1.00952
AT4G19985	1.00925
AT3G15000	1.00886
AT5G11630	1.00881
AT3G44430	1.00839
AT1G60230	1.00704
AT4G35250	1.00685
AT5G21920	1.0045
AT5G39850	1.00449
AT1G03475	1.00349
AT2G31400	1.00266
AT2G28900	0.999117
AT5G55220	0.998261
AT5G52420	0.998076
AT1G79550	0.997604
ATCG01050	0.996962
AT2G37270	0.996361
AT2G35790	0.992791
AT1G52100	0.992578
AT2G20890	0.99227
AT3G62530	0.992208
AT1G74260	0.991842
AT3G01820	0.990573
AT3G55800	0.990451
AT5G66570	0.988916
AT3G07770	0.988893
AT1G30700	0.988627
AT1G56110	0.986645
AT2G15290	0.985138
AT3G44435	0.984921
AT5G57930	0.983711
AT2G47800	0.982673
AT3G24430	0.982612
AT1G06190	0.982442
AT4G10450	0.982442
ATCG00140	0.98163
AT5G14910	0.981371
AT1G14320	0.980456
AT3G18680	0.98045
AT4G26500	0.979081
AT5G26742	0.978069
AT3G51510	0.977103
AT3G16330	0.976877
AT4G14910	0.975101
AT5G24020	0.97454
AT1G08580	0.973256
AT1G44100	0.971972
AT2G43560	0.971415
AT1G02800	0.971389
AT5G64650	0.970617
AT5G47700	0.969939
AT4G26670	0.96991
AT1G74970	0.9697
AT5G51820	0.969469
AT5G09650	0.969216
AT3G56490	0.968783
AT3G29810	0.968071
AT2G47990	0.966341
AT1G14270	0.965895
AT3G16520	0.962621
AT1G67090	0.962049
AT2G17972	0.96144
AT5G23535	0.960031
AT3G44890	0.959336
AT5G41010	0.958555
AT1G35680	0.958434
AT3G08920	0.957967
AT5G57170	0.957953
AT2G38270	0.957846
AT5G15980	0.957796
AT1G19020	0.957502
AT4G36020	0.957065
AT2G24820	0.95681
AT2G14460	0.956714
AT2G34640	0.955812
AT4G00670	0.955464
AT4G22380	0.953866
AT5G58260	0.953444
AT1G06450	0.95332
AT5G13430	0.952799
AT4G21570	0.952643
AT1G08520	0.951324
AT3G21560	0.951264
ATCG00540	0.95032
AT1G72020	0.948282
AT1G73190	0.94787
AT5G14800	0.947607
AT2G30950	0.9461
AT3G50910	0.945817
AT4G04610	0.945154
AT1G24290	0.944352
AT2G35390	0.943182
AT4G12480	0.942775
AT5G21910	0.942596
AT2G42910	0.942456
AT2G32060	0.94162
AT5G02240	0.940928
AT1G53240	0.939342
AT1G37130	0.938176
AT5G44730	0.937509
AT1G04480	0.936948
AT3G27160	0.934906
AT1G28395	0.934068
AT3G55330	0.933611
AT2G27710	0.933188
AT2G31610	0.932741
AT2G37760	0.932635
AT2G19940	0.932371
AT2G21385	0.932208
AT5G42130	0.931893
AT2G15620	0.931656
AT1G22840	0.930973
AT1G62750	0.929844
AT3G16140	0.929623
AT5G23070	0.928973
AT2G36160	0.926583
AT5G41670	0.926283
AT3G52150	0.926059
AT5G08650	0.923848
AT2G26900	0.923552
AT1G09830	0.923017
AT5G23440	0.922766
AT5G16715	0.921672
AT2G21280	0.921594
AT3G50070	0.920759
AT4G10240	0.920102
AT5G16970	0.919912
AT2G01110	0.919805
AT3G58660	0.91854
AT3G58700	0.918208
AT2G38140	0.917382
AT4G36130	0.916584
AT2G37500	0.916214
AT3G08660	0.914813
ATCG00560	0.914298
AT1G10960	0.914176
AT2G01590	0.913656
AT1G04640	0.91316
AT2G43510	0.912987
AT2G35240	0.912968
AT1G18080	0.912105
AT3G23800	0.911276
AT1G28150	0.911237
AT1G32200	0.910083
AT5G50200	0.91005
AT3G23990	0.908852
AT3G29320	0.908692
AT5G02870	0.907609
AT5G01530	0.907276
AT2G35720	0.90683
AT3G15680	0.906274
AT5G59850	0.906025
AT1G14810	0.90563
AT5G24090	0.90541
AT4G00100	0.904751
AT3G44300	0.904195
AT3G07110	0.904138
AT5G42740	0.903886
AT2G27720	0.902961
AT4G25730	0.902781
AT2G15830	0.901227
AT4G39040	0.901104
AT3G44590	0.90109
ATCG00680	0.900308
AT2G01021	0.900303
AT3G53810	0.900011
AT1G78820	0.899583
AT4G30660	0.899133
AT5G05440	0.898994
AT1G56070	0.89805
AT4G26850	0.897965
AT1G13250	0.897579
AT5G16710	0.897051
AT3G55400	0.895188
AT5G16010	0.893065
AT5G42270	0.892383
AT3G61470	0.891525
AT5G40690	0.891352
AT5G11480	0.891249
AT5G60390	0.890401
AT5G35630	0.889995
AT4G29060	0.889491
AT1G22850	0.888684
AT1G72030	0.888192
AT4G39960	0.88736
AT4G16370	0.887334
AT3G22330	0.886925
AT4G23010	0.88543
AT4G24930	0.884873
AT1G80030	0.88466
AT5G15200	0.883663
AT1G74470	0.883654
AT3G24420	0.883386
AT1G14440	0.883177
AT1G13820	0.882303
AT4G39970	0.882
AT1G07770	0.881318
AT1G80300	0.881285
AT1G23190	0.881074
AT3G04840	0.880609
AT1G42990	0.879635
AT4G39460	0.878975
AT2G45440	0.878302
AT3G19490	0.877005
AT5G62790	0.876844
AT2G35830	0.875522
AT3G24590	0.874912
AT5G01790	0.873789
AT1G75710	0.873531
AT5G64040	0.870345
AT3G21250	0.869393
AT3G04400	0.869249
AT4G25700	0.867891
AT3G08010	0.86731
AT3G08580	0.867265
AT5G04590	0.866875
AT4G25640	0.866406
ATCG00800	0.864643
AT5G24000	0.863583
AT5G09530	0.862199
AT5G45775	0.861186
AT5G49560	0.860911
AT5G12470	0.86079
AT1G29250	0.859464
AT5G17170	0.858593
AT5G23740	0.85827
AT3G25900	0.8557
AT3G61490	0.855341
AT3G01280	0.854576
AT5G08050	0.853541
AT1G79530	0.853131
AT1G29980	0.852729
AT1G33330	0.852397
AT3G44010	0.852183
AT5G17840	0.849924
AT5G18400	0.848776
AT5G03850	0.845934
AT3G63190	0.845746
AT4G01050	0.845063
AT3G48930	0.844211
AT1G26740	0.843847
AT5G47210	0.843551
AT4G03520	0.842414
AT3G18130	0.842182
AT5G26340	0.841355
AT1G13440	0.841081
AT1G58380	0.83945
AT2G35370	0.839243
AT3G08640	0.838493
AT4G05180	0.838142
AT5G08790	0.837856
AT5G57345	0.836433
AT5G28300	0.833837
AT4G00163	0.831192
AT4G14440	0.830901
AT1G65030	0.830579
AT1G62300	0.829756
AT2G46505	0.829726
AT1G67810	0.827624
AT1G15390	0.827517
AT5G02120	0.827449
AT2G25870	0.827308
AT2G17240	0.827218
AT5G54580	0.827072
AT3G57150	0.826258
AT2G29180	0.825639
AT5G64940	0.825232
AT5G47870	0.824807
AT4G38150	0.824449
AT2G36580	0.822916
AT5G09510	0.822751
AT2G47780	0.822444
AT5G65990	0.822379
AT4G31120	0.821198
AT4G38100	0.82022
AT2G40490	0.81954
AT1G17220	0.819446
AT5G19370	0.819001
AT5G11880	0.818683
AT1G78630	0.81791
AT3G25920	0.817763
AT3G58140	0.817567
AT4G23680	0.817173
AT5G13410	0.816946
AT2G44520	0.816645
AT1G55210	0.815374
AT4G39710	0.81508
AT1G50320	0.814925
AT5G56350	0.813854
AT5G20160	0.813404
AT1G75330	0.812832
AT4G20690	0.812454
AT3G44310	0.812212
AT1G32080	0.811759
AT4G33666	0.811233
AT3G24830	0.810892
AT1G25180	0.810158
AT5G63980	0.809353
AT4G11600	0.808745
ATCG00580	0.808223
AT3G20330	0.808081
AT5G22020	0.808006
AT1G06350	0.806231
AT1G32580	0.806215
AT2G36250	0.805558
AT5G10690	0.80549
AT3G47070	0.804687
AT5G38865	0.804605
AT1G09130	0.803918
AT1G34030	0.803764
AT1G06680	0.803697
AT4G24770	0.803604
AT2G31670	0.803327
AT3G26650	0.80065
AT3G27240	0.799225
AT4G09320	0.798142
AT3G03710	0.796007
AT5G02960	0.795888
AT5G02500	0.79584
AT5G17230	0.795266
AT1G71100	0.794438
AT5G40810	0.794168
AT1G12845	0.793988
AT5G67260	0.793965
AT1G14150	0.793492
AT4G15910	0.793035
AT1G22700	0.792194
AT5G05600	0.791751
AT1G52780	0.791535
AT3G25410	0.789779
AT3G57787	0.788976
AT5G66470	0.788939
AT3G54110	0.788562
AT4G29670	0.787935
AT2G26440	0.787926
AT1G11600	0.787302
AT1G31180	0.783792
AT2G11890	0.783369
AT5G13565	0.78287
AT1G13930	0.782463
AT3G56010	0.781771
AT1G58235	0.780662
AT5G57850	0.780051
AT4G28390	0.780026
AT4G15160	0.779694
AT1G01500	0.779634
AT3G61110	0.778908
AT1G02560	0.77883
AT5G15780	0.778125
AT3G16080	0.777431
AT5G24300	0.777193
AT3G22890	0.776659
AT5G52470	0.77535
AT4G36430	0.775092
AT1G15710	0.775044
AT3G20370	0.774886
AT2G03820	0.774436
AT1G80600	0.774393
AT3G56090	0.77434
AT3G47470	0.774039
AT3G18010	0.773896
AT4G33360	0.77227
AT4G16720	0.772095
AT2G33040	0.772036
AT5G17860	0.770958
AT5G17710	0.769572
ATCG00550	0.769421
AT1G58983	0.768896
AT3G06860	0.767926
AT2G32180	0.767471
AT5G65410	0.7671
AT4G33865	0.765457
AT4G02530	0.765112
AT4G23015	0.763027
AT5G54800	0.762841
AT4G33680	0.759903
AT4G36810	0.757389
AT3G12345	0.756515
AT1G14980	0.756301
ATMG00030	0.7563
AT5G11770	0.755576
AT4G12060	0.754031
AT1G04270	0.752785
AT5G17670	0.752189
AT2G47730	0.751924
AT4G04640	0.751412
AT2G16630	0.75097
AT3G12120	0.75097
AT5G51010	0.750275
AT1G53720	0.750036
AT2G40815	0.749933
AT4G12250	0.749489
AT3G09630	0.745536
AT5G56680	0.742435
AT4G13170	0.742296
AT1G16700	0.741969
AT5G39760	0.741747
AT3G13230	0.74138
AT5G53905	0.741111
AT1G52340	0.740687
AT4G01700	0.739116
ATCG00740	0.739057
AT3G63540	0.736747
AT3G22630	0.736288
AT2G20450	0.735726
AT5G66090	0.734738
AT3G52990	0.7339
AT3G49845	0.733868
ATCG00570	0.732928
ATCG00640	0.73061
ATCG00300	0.730022
AT3G13110	0.729859
AT5G20400	0.729333
AT5G38520	0.729166
AT5G52780	0.728479
AT5G14040	0.728229
AT1G79040	0.727629
AT1G16300	0.727523
AT3G05590	0.727174
AT4G01690	0.726884
AT3G15380	0.723381
AT5G35740	0.722514
AT3G02050	0.721438
AT2G39670	0.721005
AT3G07270	0.720483
AT4G25740	0.720421
AT5G67070	0.720361
AT3G23810	0.720092
AT1G29418	0.718518
AT2G24060	0.718139
AT4G39330	0.71743
AT5G47610	0.715799
AT5G13440	0.715125
AT5G38640	0.714963
AT4G20700	0.714669
AT5G08680	0.714501
AT2G37860	0.714185
AT1G01100	0.713585
AT4G28080	0.713441
AT5G23540	0.713428
AT5G13650	0.712124
AT3G53480	0.710525
AT3G11250	0.710384
AT2G39080	0.709856
AT2G41680	0.709278
AT5G08530	0.708284
AT5G09600	0.707918
AT5G35530	0.707286
AT4G30720	0.706865
AT1G11430	0.706464
AT5G43460	0.706299
AT2G25810	0.706123
AT5G40490	0.705268
AT5G66140	0.704718
AT4G34870	0.70379
AT5G10830	0.703514
AT3G11940	0.703081
AT5G62270	0.702047
AT4G10480	0.69954
AT1G17100	0.698836
AT4G14300	0.698596
AT2G22510	0.698477
AT3G12080	0.696655
AT3G12820	0.69664
AT1G22270	0.695332
AT4G25370	0.693237
AT2G21180	0.692987
AT5G03880	0.691958
AT5G26880	0.691932
AT1G07930	0.691192
AT1G07920	0.690832
AT1G24267	0.6893
AT5G15970	0.688864
AT4G16442	0.688414
AT4G38160	0.683642
AT2G35040	0.682935
ATCG00770	0.682652
AT2G41840	0.682297
AT1G01390	0.681092
AT1G09780	0.680935
AT4G21620	0.679318
AT5G46290	0.679047
AT4G29840	0.677902
AT1G77440	0.67789
AT1G07320	0.675988
AT1G02710	0.675854
AT2G29530	0.675354
AT2G18510	0.675271
AT3G07480	0.675213
AT2G40300	0.674823
AT2G46765	0.674763
AT5G28750	0.673471
AT1G72755	0.67306
AT4G34131	0.672375
AT4G39880	0.671173
AT1G54500	0.67111
AT4G33670	0.670725
AT5G10480	0.669309
AT3G23450	0.668592
AT1G61520	0.668391
AT3G47420	0.667709
AT2G20360	0.666992
AT3G13920	0.665642
AT5G46110	0.665453
AT4G27600	0.6647
AT5G47930	0.663368
AT1G76690	0.663132
AT4G39730	0.663007
AT5G41520	0.662283
AT2G41650	0.661808
AT5G16620	0.66153
AT4G14800	0.660415
ATCG00440	0.659996
AT5G33320	0.659187
AT4G38225	0.65832
AT5G58900	0.658306
AT5G46160	0.656119
AT1G65290	0.656015
AT2G43750	0.655229
AT5G08670	0.654347
ATCG01130	0.653049
AT3G54470	0.652432
AT4G26210	0.6524
AT3G61550	0.650074
AT5G61170	0.64979
ATCG00280	0.648476
AT1G77940	0.646827
AT5G02260	0.64506
AT3G08740	0.644782
AT2G27510	0.643904
AT1G66700	0.643431
AT1G03230	0.643131
AT1G71500	0.642708
AT3G01420	0.640909
AT1G01610	0.640555
AT2G37220	0.639923
AT1G32470	0.639601
AT5G60600	0.638397
AT3G62400	0.638377
AT3G57785	0.638138
AT5G55070	0.637732
AT2G22780	0.635748
AT5G64140	0.635461
AT4G16980	0.632052
AT1G72370	0.630848
AT4G35630	0.63022
AT1G29880	0.629461
AT1G07940	0.629165
AT1G73060	0.626532
AT1G04410	0.62638
AT2G29980	0.62462
AT1G32060	0.624044
AT5G08300	0.62211
AT4G32520	0.621656
AT3G11170	0.621466
AT5G58330	0.620521
AT5G66052	0.620291
AT3G58730	0.619919
AT3G45030	0.619897
AT3G23560	0.617012
AT4G28440	0.616879
AT2G17265	0.616706
AT4G21860	0.616277
AT5G01650	0.616074
AT4G09035	0.615517
AT5G39080	0.61515
AT1G02110	0.614813
AT3G62870	0.614312
AT5G57290	0.614188
ATCG00810	0.61286
AT5G13560	0.607846
AT3G56340	0.607335
AT1G64510	0.606066
AT5G61130	0.604993
AT1G30230	0.604191
AT2G20260	0.603046
AT5G21020	0.600748
AT3G55360	0.600034
AT2G18710	0.599436
AT5G37600	0.598968
AT3G14420	0.594698
AT3G20390	0.594522
AT3G53890	0.593804
AT5G67360	0.593416
AT1G13060	0.591168
AT1G21310	0.589854
AT3G16640	0.587809
AT5G66053	0.587672
AT4G35790	-0.587271
AT5G58950	-0.587806
AT3G04720	-0.593717
AT5G22880	-0.597424
AT1G50010	-0.598044
AT5G20700	-0.598325
AT3G55770	-0.598555
AT1G20693	-0.600526
AT5G03040	-0.60056
AT5G67380	-0.600786
AT3G51160	-0.600946
AT2G45980	-0.601285
AT5G20010	-0.602451
AT5G59290	-0.604349
AT1G08830	-0.605026
AT4G34180	-0.605213
AT1G80460	-0.606531
AT3G02180	-0.607078
AT3G53520	-0.60708
AT1G54100	-0.609408
AT5G14780	-0.609992
AT2G37640	-0.610274
AT1G01120	-0.610355
AT4G23820	-0.612414
AT5G05690	-0.613601
AT4G20380	-0.614082
AT1G28400	-0.614534
AT5G37370	-0.616556
AT2G17120	-0.616564
AT1G56330	-0.617658
AT1G78680	-0.617895
AT5G55290	-0.619973
AT5G55850	-0.6209
AT4G29270	-0.620994
AT2G29660	-0.622254
AT5G07220	-0.62494
AT2G22170	-0.625296
AT1G68840	-0.627027
AT5G21274	-0.627419
AT3G01400	-0.62816
AT5G44790	-0.628413
AT1G55310	-0.628436
AT1G20696	-0.629252
AT2G04240	-0.629332
AT5G20620	-0.629901
AT1G27130	-0.630111
AT5G19770	-0.630817
AT1G71860	-0.631131
AT3G50330	-0.631418
AT3G13670	-0.631495
AT5G23670	-0.632882
AT4G27960	-0.633486
AT1G78880	-0.633762
AT4G37260	-0.633785
AT5G18900	-0.634645
AT1G31812	-0.634927
AT1G02120	-0.635016
AT4G14990	-0.635992
AT5G42030	-0.637902
AT1G01160	-0.63811
AT2G40060	-0.638381
AT2G16940	-0.639331
AT1G21900	-0.640344
AT1G06410	-0.641219
AT4G36690	-0.641779
AT3G44110	-0.64284
AT2G45470	-0.642923
AT4G21810	-0.644063
AT4G21110	-0.644128
AT2G05520	-0.644575
AT1G11480	-0.645089
AT1G01550	-0.64528
AT1G06040	-0.645299
AT5G46630	-0.645732
AT3G04730	-0.646592
AT5G53300	-0.646863
AT1G75540	-0.647525
AT1G56700	-0.64806
AT5G47200	-0.648912
AT4G20300	-0.648923
AT3G14310	-0.649551
AT2G43060	-0.64957
AT3G26890	-0.649844
AT2G23070	-0.650285
AT3G61860	-0.65032
AT3G04930	-0.650568
AT2G43160	-0.650571
AT1G54410	-0.650819
AT1G61250	-0.65087
AT4G29350	-0.651773
AT4G24275	-0.651792
AT3G22620	-0.652968
AT5G65390	-0.653632
AT3G61050	-0.653861
AT3G02520	-0.656291
AT1G09920	-0.656683
AT1G08450	-0.65674
AT3G22290	-0.657135
AT1G53450	-0.657147
AT1G70660	-0.658191
AT3G10910	-0.658228
AT1G14570	-0.658631
AT4G31170	-0.660946
AT3G09770	-0.662522
AT5G53350	-0.662883
AT3G21090	-0.663656
AT3G46830	-0.663898
AT5G42520	-0.664145
AT3G51950	-0.664852
AT5G45130	-0.665841
AT5G25270	-0.666144
AT2G17500	-0.666163
AT5G06370	-0.6667
AT5G51970	-0.667893
AT5G22875	-0.667912
AT1G06530	-0.66822
AT1G30200	-0.668601
AT1G30970	-0.668994
AT3G50000	-0.670429
AT4G25680	-0.671567
AT1G65720	-0.671576
AT3G11550	-0.671675
AT1G70330	-0.671957
AT2G40620	-0.672279
AT3G53670	-0.673095
AT5G57900	-0.673523
AT3G04350	-0.673564
AT2G47700	-0.673864
AT5G56150	-0.673875
AT4G16260	-0.674047
AT5G09880	-0.674436
AT4G26080	-0.675023
AT5G01350	-0.675211
AT2G21240	-0.67584
AT5G64430	-0.676078
AT2G03640	-0.676958
AT1G66410	-0.677126
AT5G61210	-0.677594
AT3G46000	-0.678172
AT3G07670	-0.678208
AT5G15230	-0.679357
AT1G30130	-0.680092
AT2G39310	-0.681583
AT1G19540	-0.681788
AT1G12500	-0.682448
AT4G31420	-0.682596
AT1G65840	-0.682649
AT4G35720	-0.682774
AT1G13110	-0.683696
AT3G11560	-0.684384
AT4G05050	-0.684848
AT5G17330	-0.685019
AT5G18260	-0.685461
AT5G23450	-0.686914
AT5G39580	-0.687626
AT2G24420	-0.687644
AT2G22470	-0.68815
AT3G48680	-0.688269
AT4G28770	-0.688377
AT5G01710	-0.689144
AT3G13340	-0.690231
AT5G64410	-0.691043
AT5G41700	-0.691176
AT5G04760	-0.691471
AT4G24800	-0.691998
AT3G23920	-0.692182
AT3G53110	-0.692301
AT4G13830	-0.692754
AT2G34585	-0.692934
AT3G49120	-0.693648
AT3G18140	-0.69427
AT5G21090	-0.694942
AT1G06390	-0.695253
AT4G28270	-0.695391
AT5G67560	-0.695454
AT1G60810	-0.695521
AT4G02380	-0.695924
AT4G23670	-0.696162
AT3G04940	-0.696266
AT1G16460	-0.696374
AT2G25964	-0.697105
AT3G21240	-0.697569
AT3G14010	-0.697835
AT3G61600	-0.698029
AT5G13810	-0.69838
AT3G60600	-0.698514
AT3G46060	-0.699046
AT4G21660	-0.700244
AT4G14710	-0.702198
AT3G22380	-0.702776
AT4G12880	-0.702788
AT1G06045	-0.703
AT5G39510	-0.703505
AT3G17100	-0.704029
AT5G57887	-0.704946
AT1G01540	-0.705269
AT5G65670	-0.705288
AT3G48760	-0.70546
AT3G58850	-0.705515
AT2G20740	-0.705698
AT2G30210	-0.705702
AT1G76490	-0.70649
AT3G49870	-0.706943
AT1G80380	-0.707615
AT5G56170	-0.707678
AT1G61620	-0.708391
AT3G27260	-0.709172
AT4G20330	-0.709512
AT5G55910	-0.709522
AT2G04410	-0.710192
AT3G45980	-0.710361
AT5G66880	-0.710519
AT3G21630	-0.711243
AT1G70335	-0.711753
AT1G21660	-0.712954
AT1G04400	-0.713115
AT5G48545	-0.713525
AT4G30600	-0.714898
AT1G75680	-0.714971
AT4G34490	-0.715529
AT1G76090	-0.716194
AT5G03120	-0.716407
AT1G80780	-0.716564
AT2G01710	-0.717536
AT5G14170	-0.717536
AT2G41750	-0.719512
AT1G77180	-0.719928
AT1G17080	-0.720053
AT4G36780	-0.720204
AT5G63600	-0.720822
AT1G07990	-0.721021
AT1G60420	-0.721062
AT3G20500	-0.721123
AT2G25760	-0.721659
AT4G29960	-0.721782
AT1G70560	-0.722757
AT3G48780	-0.722837
AT2G14720	-0.722895
AT1G64230	-0.723434
AT2G46225	-0.723514
AT3G06380	-0.723611
AT3G45930	-0.723653
AT3G11530	-0.725107
AT1G29370	-0.726137
AT2G21140	-0.726213
AT1G06850	-0.726283
AT1G10550	-0.727114
AT2G38040	-0.727602
AT4G32070	-0.727827
AT4G12730	-0.727884
AT1G09530	-0.72795
AT1G35160	-0.729078
AT5G55730	-0.730445
AT2G15570	-0.730508
AT3G28550	-0.73062
AT1G49480	-0.730798
AT3G02120	-0.731048
AT2G47470	-0.731176
AT5G16470	-0.731546
AT5G64260	-0.731701
AT1G61780	-0.731749
AT1G29990	-0.73213
AT2G41180	-0.732962
AT3G52850	-0.732977
AT3G60530	-0.733512
AT5G03380	-0.733971
AT1G06760	-0.734397
AT4G36800	-0.734419
AT2G27600	-0.7365
AT5G01600	-0.737289
AT1G64640	-0.73739
AT1G69690	-0.737652
AT1G15370	-0.738658
AT3G07570	-0.738671
AT1G19350	-0.738731
AT4G32460	-0.739268
AT3G18820	-0.739452
AT2G22122	-0.739577
AT1G04970	-0.740649
AT3G59350	-0.740811
AT4G10840	-0.741937
AT1G24160	-0.742156
AT2G38230	-0.742231
AT3G62830	-0.742289
AT2G01670	-0.742361
AT5G05750	-0.743198
AT5G46730	-0.74411
AT5G51890	-0.744266
AT3G25290	-0.744447
AT5G49720	-0.744859
AT4G00330	-0.74563
AT2G32580	-0.745692
AT2G45050	-0.745852
AT1G47570	-0.746159
AT2G32700	-0.746855
AT3G19450	-0.747452
AT2G37050	-0.747584
AT1G08510	-0.74869
AT4G39990	-0.749431
AT3G12360	-0.749498
AT4G24440	-0.749924
AT2G40410	-0.750346
AT3G16500	-0.751361
AT5G62900	-0.751612
AT1G42480	-0.751805
AT5G49440	-0.752216
AT2G28671	-0.752435
AT5G63500	-0.752445
AT2G46900	-0.752676
AT1G64140	-0.752757
AT2G30740	-0.753209
AT4G24960	-0.753881
AT3G28940	-0.753891
AT5G44290	-0.754576
AT1G70990	-0.754947
AT3G60340	-0.755079
AT1G09250	-0.755754
AT4G01480	-0.755829
AT5G59880	-0.755891
AT2G04550	-0.755918
AT3G11800	-0.756006
AT3G45240	-0.756258
AT5G25460	-0.756498
AT1G68370	-0.756521
AT5G14880	-0.756709
AT3G62660	-0.756758
AT4G17080	-0.757153
AT3G47000	-0.757161
AT5G46410	-0.757357
AT3G60140	-0.757879
AT4G12720	-0.758079
AT3G15610	-0.758548
AT1G09430	-0.759111
AT4G20890	-0.759525
AT1G55360	-0.759635
AT1G70710	-0.760177
AT3G13360	-0.760219
AT5G55050	-0.76053
AT2G47440	-0.760541
AT4G25810	-0.760628
AT1G18460	-0.760981
AT5G47770	-0.761052
AT4G14270	-0.761543
AT3G60030	-0.762755
AT5G45510	-0.762831
AT3G14050	-0.762854
AT2G45740	-0.763273
AT2G44790	-0.763316
AT3G59900	-0.763323
AT4G35350	-0.763349
AT3G16920	-0.763429
AT3G50970	-0.76432
AT4G08230	-0.764416
AT4G34640	-0.76475
AT3G25070	-0.765144
AT5G08130	-0.76544
AT3G63120	-0.765746
AT3G62020	-0.766139
AT5G65925	-0.766217
AT5G63620	-0.766794
AT1G34220	-0.767112
AT4G02050	-0.767377
AT5G27730	-0.767431
AT2G39800	-0.767715
AT1G05570	-0.768206
AT5G27720	-0.768276
AT1G69840	-0.768348
AT1G07350	-0.768383
AT1G07480	-0.769682
AT2G06530	-0.770033
AT4G00830	-0.770351
AT3G66654	-0.770361
AT2G07050	-0.770492
AT2G19880	-0.770615
AT1G10940	-0.771046
AT1G08680	-0.771663
AT2G11225	-0.771825
AT5G58375	-0.772421
AT2G19580	-0.772898
AT4G00400	-0.774097
AT3G61790	-0.774655
AT5G01750	-0.775279
AT3G19900	-0.776011
AT1G17065	-0.776376
AT4G30200	-0.776466
AT3G01475	-0.776478
AT2G22680	-0.777073
AT4G18970	-0.777562
AT4G39900	-0.778725
AT5G47020	-0.778851
AT1G24880	-0.779264
AT3G06870	-0.779283
AT3G19860	-0.780033
AT3G42150	-0.780187
AT1G29970	-0.780305
AT5G52060	-0.780685
AT1G68560	-0.780858
AT2G14260	-0.781176
AT4G11260	-0.781547
AT2G06025	-0.782045
AT1G36050	-0.782307
AT5G04530	-0.783202
AT5G63370	-0.78477
AT3G55420	-0.784932
AT5G35180	-0.785495
AT5G08770	-0.786017
AT2G41660	-0.786382
AT1G35190	-0.786673
AT1G31120	-0.787267
AT1G77760	-0.788048
AT4G16190	-0.788467
AT1G41830	-0.788587
AT3G42790	-0.788655
AT2G26670	-0.788665
AT1G11180	-0.788729
AT5G50430	-0.788895
AT5G02840	-0.789518
AT3G15820	-0.790111
AT1G11545	-0.790215
AT5G66160	-0.790422
AT3G16400	-0.792408
AT5G06700	-0.79272
AT2G33310	-0.793124
AT2G22900	-0.793129
AT4G14410	-0.793751
AT1G02840	-0.794507
AT2G35680	-0.794709
AT4G17900	-0.794986
AT5G60020	-0.79507
AT4G18760	-0.795694
AT1G67580	-0.795737
AT1G24440	-0.795947
AT4G23270	-0.795987
AT4G27750	-0.797325
AT4G29900	-0.798283
AT2G43080	-0.798552
AT1G01180	-0.798979
AT3G57340	-0.799685
AT2G41760	-0.799738
AT5G15530	-0.799995
AT3G16410	-0.80011
AT1G25682	-0.801346
AT5G60850	-0.801395
AT4G02570	-0.801566
AT5G57110	-0.801605
AT3G02480	-0.801738
AT4G16330	-0.802153
AT5G22890	-0.802511
AT5G16650	-0.803177
AT3G05890	-0.803413
AT5G24490	-0.803479
AT1G12760	-0.803797
AT4G29210	-0.803939
AT1G61255	-0.804902
AT3G57530	-0.805044
AT1G01230	-0.80668
AT1G23080	-0.806765
AT2G34690	-0.807189
AT3G05220	-0.807377
AT1G05850	-0.807758
AT5G39730	-0.808269
AT5G02800	-0.808478
AT2G34770	-0.808874
AT1G66260	-0.809178
AT5G35200	-0.809365
AT1G26920	-0.809946
AT5G07360	-0.810397
AT3G58120	-0.810522
AT3G54140	-0.810976
AT1G08110	-0.811172
AT1G79830	-0.811212
AT2G29550	-0.812332
AT5G66930	-0.812419
AT5G52920	-0.812528
AT4G30550	-0.81275
AT2G34500	-0.813042
AT4G32340	-0.813111
AT1G59580	-0.813183
AT2G35860	-0.813416
AT2G34590	-0.813508
AT2G43210	-0.814517
AT2G42780	-0.814709
AT1G75280	-0.815167
AT1G19360	-0.815836
AT5G41940	-0.816329
AT1G63000	-0.81639
AT2G18160	-0.816614
AT5G07030	-0.816715
AT5G20350	-0.817424
AT1G18470	-0.817618
AT1G55260	-0.817768
AT1G10410	-0.817866
[truncated: 2,056 more rows]
