# Supplementary material for: Hydrogen peroxide positively regulates brassinosteroid signaling through oxidation of the BRASSINAZOLE-RESISTANT1 transcription factor
Source: Nat Commun. 2018 Mar 14;9:1063. doi: 10.1038/s41467-018-03463-x (PMC5852159; doi:10.1038/s41467-018-03463-x)
Supplement: Supplementary file 8 — Supplementary Data 5 [file 41467_2018_3463_MOESM8_ESM.xlsx]

## Sheet: Sheet1
Supplemental Data 5. Oligonucleotide sequences used in this paper
	Gene cloning
Gene	Forward	Reverse
BZR1	ATGACTTCGGATGGAGCTACG	ACCACGAGCCTTCCCATTTCC
BES1	ATGAAAAGATTCTTCTATAATTCCAGC	ACTATGAGCTTTACCATTTCCAA
TRXh5	ATGGCCGGTGAAGGAGAAGTGA	AGCAGAAGCTACAAGACCACCA
	Site directed mutagenesisagen
Gene	Forward	Reverse
BZR1C63S	ATTATAATTTGCCTAAACATAGTGATAATAATG	TATGTTTAGGCAAATTATAATCACCTTGAG
BZR1C73S	GAAGTCCTTAAAGCTCTTAGTGTTGAAGCTG	TAAGAGCTTTAAGGACTTCATTATTATCAC
BZR1C91S	CTACTTATCGCAAGGGAAGCAAGCCTTT	TTCCCTTGCGATAAGTAGTACCATCTT
BZR1C174S	CTCAGAATCTCAAACAGTAGTCCAGTTAC	TACTGTTTGAGATTCTGAGGGAAGGAAGA
BZR1C240S	CGGCTACTATACCTGAAAGTGATGAGTC	TTTCAGGTATAGTAGCCGGGGTATGA
BZR1P234L	CCACCAGTTTCATACCCTGGCTACTATA	AGGGTATGAAACTGGTGGCGATGTGTCGG
BES1P255L	TCGCCAGTTCCATGCTCTGGCTACTATA	AGAGCATGGAACTGGCGATGATGAGTAG
BES1C84S	ACAATCTTCCAAAACATAGTGACAACAAT	TATGTTTTGGAAGATTGTAGTTACCTTGA
BES1C94S	AGGTTCTTAAGGCTCTTAGTTCTGAAGCT	TAAGAGCCTTAAGAACCTCATTGTTGTCA
BES1C261S	CGGCTACTATACCTGAAAGTGATGAGTCT	TTTCAGGTATAGTAGCCGGAGCATGGAAC
	ChIP-qPCR
Gene	Forward	Reverse
PP2AChIP	CGGCTTTCATGATTCCCTCT	GCCTTAAGCTCCGTTTCCTACTT
DWF4ChIP	GGGTTTGACTGTCCAGTTCGGTAAT	ACCCTTAGGATATGGGAAAAGGGTG
TRXh5ChIP	AAACATGCGTGTCTTCTACATCT	AACGATTAAAGAATAGGCATGAG
SAUR15ChIP	TATACTCATCACTGACTCCTTTCTGC	ATGATGACAACAGTTTGGCTTGT
	qRT-PCR
Gene	Forward	Reverse
PP2A RT	TATCGGATGACGATTCTTCGTGCAG	GCTTGGTCGACTATCGGAATGAGAG
IAA19RT	GGTGACAACTGCGAATACGTTACCA	CCCGGTAGCATCCGATCTTTTCA
EXP8RT	TGGTGCAATCCTCCTCTTCAGC	TGGTACTCTTCGGAAAGAGACAGG
PRE1RT	GTTCTGATAAGGCATCAGCCTCG	CATGAGTAGGCTTCTAATAACGG
CPDRT	CTCTTCCTCTCCCTCTCTTCTCCAC	CCTTTTCATCACCACCACCGTCAAC
DWF4RT	GAGTTGTCTCTGCTCCTCTAAATCT	TTTTCCTCTCAATGAACTTCAATAT
TRXh5RT	TGTCGGTGCTGCGAAAGATGAG	GCATGGTGGTCTTGTAGCTTCTGC
	Protein-Protein pull-down
Gene	Forward	Reverse
PIF4	ATGGAACACCAAGGTTGGAGTTTTGAG	GTGGTCCAAACGAGAACCGTCG
ARF6	CCTCTCAGGCTTAAACGGCCGTG	GGTGTTAGATTGTGGGTTCTCG
	DNA-Protein pull-down
Gene	Forward	Reverse
Bio-pPP2A	CGGCTTTCATGATTCCCTCT	GCCTTAAGCTCCGTTTCCTACTT
Bio-pSAUR15	TATACTCATCACTGACTCCTTTCTGC	ATGATGACAACAGTTTGGCTTGT
	rBiFC
Gene	Forward	Reverse
BZR1_P1P4	GGGGACAAGTTTGTACAAAAAAGCAGGCTTAATGACTTCGGATGGAGCTACG	GGGGACAACTTTGTATAGAAAAGTTGGGTGACCACGAGCCTTCCCATTTCC
PIF4_P3P2	GGGGACAACTTTGTATAATAAAGTTGGAATGGAACACCAAGGTTGGAGTTTTGAG	GGGGACCACTTTGTACAAGAAAGCTGGGTGGTGGTCCAAACGAGAACCGTCG
ARF6_P3P2	GGGGACAACTTTGTATAATAAAGTTGGAATGAGATTATCTTCAGCTGGGTTTAATCCTCA	GGGGACCACTTTGTACAAGAAAGCTGGGTGGTAGTTGAATGAACCCCCAACTGATGC
PP2AChIP	CGGCTTTCATGATTCCCTCT	GCCTTAAGCTCCGTTTCCTACTT
DWF4ChIP	GGGTTTGACTGTCCAGTTCGGTAAT	ACCCTTAGGATATGGGAAAAGGGTG
TRXh5CHIP	AAACATGCGTGTCTTCTACATCT	AACGATTAAAGAATAGGCATGAG
